# Supplementary material for: Circular RNA hsa_circ_0000326 acts as a miR-338-3p sponge to facilitate lung adenocarcinoma progression
Source: J Exp Clin Cancer Res. 2020 Apr 5;39:57. doi: 10.1186/s13046-020-01556-4 (PMC7132982; doi:10.1186/s13046-020-01556-4)
Supplement: Supplementary file 3 — Additional file 3: Table S1. The results of circRNAs array for lung adenocarcinoma tissues and adjacent normal tissues. [file 13046_2020_1556_MOESM3_ESM.xlsx]

## Sheet: limma_notrend.results
	logFC	AveExpr	t	P.Value	adj.P.Val	B	colour
ASCRP3013422	3.68223	6.6289	21.5144	1.52e-10	9.26e-07	14.5372	TRUE
ASCRP3007103	3.33334	12.3951	20.2757	2.93e-10	9.26e-07	13.9588	TRUE
ASCRP3006751	3.1924	7.05725	19.9274	3.54e-10	9.26e-07	13.7879	TRUE
ASCRP3000301	3.09007	7.97335	19.3931	4.78e-10	9.26e-07	13.518	TRUE
ASCRP3001732	2.75794	7.18225	19.1125	5.61e-10	9.26e-07	13.3725	TRUE
ASCRP3004508	2.24587	6.96626	18.0566	1.05e-09	1.44e-06	12.7999	TRUE
ASCRP3000384	3.11321	12.1871	17.6826	1.32e-09	1.56e-06	12.5872	TRUE
ASCRP3009267	2.39704	5.94988	17.4544	1.52e-09	1.56e-06	12.4547	TRUE
ASCRP3007629	3.28108	7.03337	17.1834	1.81e-09	1.56e-06	12.2946	TRUE
ASCRP3000606	2.10036	5.91845	17.1062	1.9e-09	1.56e-06	12.2485	TRUE
ASCRP3011915	2.07745	6.39089	16.7906	2.33e-09	1.74e-06	12.0572	TRUE
ASCRP3010569	1.98938	5.82085	16.1165	3.64e-09	2.5e-06	11.6342	TRUE
ASCRP3010245	2.39483	7.21436	15.758	4.65e-09	2.86e-06	11.4007	TRUE
ASCRP3006845	2.1012	7.03341	15.6921	4.86e-09	2.86e-06	11.3572	TRUE
ASCRP3004255	1.75962	6.78172	15.3337	6.25e-09	3.27e-06	11.1166	TRUE
ASCRP3003345	4.54772	9.82471	15.3115	6.35e-09	3.27e-06	11.1014	TRUE
ASCRP3000327	1.86252	6.9669	15.1089	7.34e-09	3.56e-06	10.9624	TRUE
ASCRP3003327	2.36153	6.16767	15.0296	7.77e-09	3.56e-06	10.9074	TRUE
ASCRP3002176	3.02108	11.856	14.925	8.38e-09	3.64e-06	10.8343	TRUE
ASCRP3006491	4.15738	8.48857	14.7454	9.55e-09	3.94e-06	10.7076	TRUE
ASCRP3009579	2.9651	7.90855	14.5733	1.08e-08	4.01e-06	10.5845	TRUE
ASCRP3002882	2.1563	6.95464	14.5346	1.12e-08	4.01e-06	10.5566	TRUE
ASCRP3006347	2.12857	7.40386	14.4645	1.18e-08	4.01e-06	10.5059	TRUE
ASCRP3004131	2.25009	7.03165	14.4547	1.18e-08	4.01e-06	10.4988	TRUE
ASCRP3002418	1.47959	6.59851	14.42	1.22e-08	4.01e-06	10.4736	TRUE
ASCRP3007862	1.67551	5.52309	14.3089	1.32e-08	4.07e-06	10.3923	TRUE
ASCRP3008766	2.02694	6.66927	14.2701	1.36e-08	4.07e-06	10.3638	TRUE
ASCRP3005568	3.51858	12.9472	14.2502	1.38e-08	4.07e-06	10.3491	TRUE
ASCRP3011598	1.76772	5.84806	14.1245	1.52e-08	4.32e-06	10.2559	TRUE
ASCRP3011305	1.93558	6.09139	13.9594	1.72e-08	4.74e-06	10.1322	TRUE
ASCRP3008850	1.81854	5.78291	13.8788	1.83e-08	4.88e-06	10.0713	TRUE
ASCRP3003476	1.62649	6.22751	13.7898	1.97e-08	4.95e-06	10.0035	TRUE
ASCRP3009433	1.88193	6.85708	13.781	1.98e-08	4.95e-06	9.99675	TRUE
ASCRP3013462	5.44978	9.03103	13.6984	2.11e-08	4.98e-06	9.93343	TRUE
ASCRP3001758	1.79942	5.86252	13.6972	2.11e-08	4.98e-06	9.93248	TRUE
ASCRP3003532	1.75066	5.91435	13.6583	2.18e-08	4.99e-06	9.90253	TRUE
ASCRP3009767	1.79239	7.378	13.4807	2.51e-08	5.26e-06	9.76445	TRUE
ASCRP3012598	1.43961	5.41131	13.4601	2.55e-08	5.26e-06	9.74837	TRUE
ASCRP3005638	1.67579	6.23297	13.4473	2.57e-08	5.26e-06	9.73831	TRUE
ASCRP3011659	1.9784	6.44813	13.4374	2.6e-08	5.26e-06	9.73054	TRUE
ASCRP3011046	1.69619	6.04774	13.4279	2.61e-08	5.26e-06	9.72304	TRUE
ASCRP3004436	2.03549	6.37955	13.2786	2.95e-08	5.68e-06	9.60501	TRUE
ASCRP3006725	2.4186	7.61307	13.2724	2.96e-08	5.68e-06	9.60011	TRUE
ASCRP3005213	1.22873	6.24815	13.1728	3.21e-08	5.92e-06	9.52058	TRUE
ASCRP3001395	1.4211	6.03708	13.1646	3.23e-08	5.92e-06	9.514	TRUE
ASCRP3000363	1.9633	6.42301	13.1114	3.37e-08	6.05e-06	9.47119	TRUE
ASCRP3009450	2.52699	6.78389	13.0586	3.52e-08	6.18e-06	9.42854	TRUE
ASCRP3000965	1.90589	6.15413	13.0103	3.67e-08	6.3e-06	9.38946	TRUE
ASCRP3002976	1.36842	5.5446	12.9759	3.77e-08	6.33e-06	9.36144	TRUE
ASCRP3010383	1.94393	6.88292	12.9466	3.86e-08	6.33e-06	9.33756	TRUE
ASCRP3000550	2.30476	7.55281	12.9307	3.91e-08	6.33e-06	9.32459	TRUE
ASCRP3002950	1.93644	7.34307	12.9042	4e-08	6.34e-06	9.30288	TRUE
ASCRP3008691	1.25504	5.76976	12.775	4.45e-08	6.93e-06	9.1965	TRUE
ASCRP3012574	1.44807	6.76065	12.7247	4.64e-08	7.09e-06	9.15478	TRUE
ASCRP3000476	2.61498	7.31087	12.6674	4.87e-08	7.31e-06	9.10706	TRUE
ASCRP3000215	1.64895	5.88132	12.5926	5.19e-08	7.63e-06	9.04446	TRUE
ASCRP3010605	2.03316	6.53765	12.5557	5.35e-08	7.63e-06	9.01341	TRUE
ASCRP3008660	1.28709	6.31487	12.5215	5.51e-08	7.63e-06	8.98453	TRUE
ASCRP3013396	1.39176	5.98103	12.5111	5.56e-08	7.63e-06	8.97576	TRUE
ASCRP3010713	1.84219	6.73835	12.4902	5.66e-08	7.63e-06	8.95805	TRUE
ASCRP3012990	1.83058	5.48175	12.472	5.75e-08	7.63e-06	8.9426	TRUE
ASCRP3009403	2.55109	6.8488	12.4586	5.81e-08	7.63e-06	8.93127	TRUE
ASCRP3012480	2.38966	14.1653	12.4404	5.91e-08	7.63e-06	8.91581	TRUE
ASCRP3004032	1.67733	5.56549	12.4368	5.92e-08	7.63e-06	8.91278	TRUE
ASCRP3009264	1.79386	6.31747	12.372	6.26e-08	7.85e-06	8.85751	TRUE
ASCRP3010332	1.99075	5.99511	12.3687	6.28e-08	7.85e-06	8.85462	TRUE
ASCRP3003583	2.77014	6.69548	12.2944	6.69e-08	8.24e-06	8.79088	TRUE
ASCRP3010354	1.40251	6.28581	12.2602	6.89e-08	8.36e-06	8.76146	TRUE
ASCRP3004816	1.58261	7.1339	12.2422	7e-08	8.37e-06	8.74587	TRUE
ASCRP3001427	1.18721	5.47328	12.1906	7.32e-08	8.63e-06	8.70123	TRUE
ASCRP3002897	1.94432	5.83089	12.1403	7.65e-08	8.89e-06	8.65751	TRUE
ASCRP3005796	3.17	9.04905	12.1089	7.86e-08	9.01e-06	8.63005	TRUE
ASCRP3004398	1.71271	6.11736	12.0734	8.11e-08	9.16e-06	8.59901	TRUE
ASCRP3008592	1.54711	5.28083	12.0408	8.35e-08	9.3e-06	8.57037	TRUE
ASCRP3009693	1.38672	6.96283	12.0065	8.6e-08	9.46e-06	8.54023	TRUE
ASCRP3008460	1.83656	7.17356	11.9836	8.78e-08	9.52e-06	8.52001	TRUE
ASCRP3000344	1.69568	5.68235	11.9354	9.16e-08	9.81e-06	8.47737	TRUE
ASCRP3007243	1.66569	5.35887	11.9137	9.34e-08	9.85e-06	8.45817	TRUE
ASCRP3005993	1.55408	5.73632	11.8905	9.53e-08	9.85e-06	8.4375	TRUE
ASCRP3010978	2.48204	6.97717	11.8807	9.61e-08	9.85e-06	8.42877	TRUE
ASCRP3004844	1.68605	6.44043	11.8733	9.68e-08	9.85e-06	8.42216	TRUE
ASCRP3009408	1.77759	6.27968	11.8431	9.94e-08	1e-05	8.39525	TRUE
ASCRP3008101	2.8881	7.79196	11.8108	1.02e-07	1.02e-05	8.36641	TRUE
ASCRP3008459	1.80441	7.28833	11.6977	1.13e-07	1.11e-05	8.26465	TRUE
ASCRP3004078	1.27862	5.52427	11.6844	1.15e-07	1.11e-05	8.25255	TRUE
ASCRP3012020	1.72336	7.20758	11.6403	1.19e-07	1.14e-05	8.21261	TRUE
ASCRP3012298	1.74784	5.96397	11.6221	1.21e-07	1.14e-05	8.19609	TRUE
ASCRP3007861	1.48007	5.40885	11.6135	1.22e-07	1.14e-05	8.18819	TRUE
ASCRP3007638	3.57703	6.65608	11.5862	1.25e-07	1.16e-05	8.16332	TRUE
ASCRP3005092	1.68777	6.18877	11.545	1.3e-07	1.17e-05	8.12566	TRUE
ASCRP3010807	3.31529	12.3602	11.5423	1.3e-07	1.17e-05	8.12322	TRUE
ASCRP3001693	1.38168	5.76877	11.5216	1.33e-07	1.17e-05	8.1042	TRUE
ASCRP3008401	1.37472	5.55815	11.5144	1.34e-07	1.17e-05	8.0976	TRUE
ASCRP3011039	1.48766	6.37985	11.5043	1.35e-07	1.17e-05	8.08831	TRUE
ASCRP3000062	1.48425	6.27161	11.499	1.36e-07	1.17e-05	8.08352	TRUE
ASCRP3008864	1.61864	5.77026	11.4922	1.36e-07	1.17e-05	8.07724	TRUE
ASCRP3005606	0.921346	5.40306	11.4614	1.4e-07	1.18e-05	8.04887	FALSE
ASCRP3001500	1.8631	6.83474	11.4606	1.4e-07	1.18e-05	8.04813	TRUE
ASCRP3005569	1.7686	6.44206	11.3585	1.54e-07	1.28e-05	7.95359	TRUE
ASCRP3009553	2.56089	6.79497	11.3271	1.59e-07	1.31e-05	7.92432	TRUE
ASCRP3012054	2.08044	7.4653	11.3019	1.63e-07	1.33e-05	7.90076	TRUE
ASCRP3000791	-0.935528	7.44766	-11.2438	1.72e-07	1.39e-05	7.84633	FALSE
ASCRP3005579	1.36504	5.65663	11.1858	1.81e-07	1.42e-05	7.79174	TRUE
ASCRP3005696	1.43793	5.31337	11.1776	1.82e-07	1.42e-05	7.78398	TRUE
ASCRP3008700	1.5873	6.46573	11.1768	1.83e-07	1.42e-05	7.78325	TRUE
ASCRP3005885	1.50806	5.40529	11.1753	1.83e-07	1.42e-05	7.78179	TRUE
ASCRP3008643	1.71299	6.73968	11.1418	1.89e-07	1.45e-05	7.75013	TRUE
ASCRP3005122	1.53929	5.878	11.1255	1.92e-07	1.46e-05	7.73459	TRUE
ASCRP3012217	1.54983	6.07647	11.1191	1.93e-07	1.46e-05	7.72855	TRUE
ASCRP3009455	0.984529	5.57012	11.0855	1.99e-07	1.48e-05	7.69661	FALSE
ASCRP3001182	1.52436	6.34883	11.0846	1.99e-07	1.48e-05	7.69574	TRUE
ASCRP3003030	3.49461	12.7965	11.0693	2.02e-07	1.49e-05	7.68115	TRUE
ASCRP3001158	1.10129	5.83489	11.0409	2.08e-07	1.51e-05	7.65403	TRUE
ASCRP3011894	1.21234	5.97391	11.0256	2.11e-07	1.51e-05	7.63939	TRUE
ASCRP3000927	1.54705	5.79778	11.0247	2.11e-07	1.51e-05	7.63855	TRUE
ASCRP3006459	1.32246	5.9797	11.0016	2.15e-07	1.53e-05	7.61642	TRUE
ASCRP3002652	1.83702	6.39458	10.9746	2.21e-07	1.56e-05	7.59051	TRUE
ASCRP3007416	1.8783	6.32747	10.9523	2.26e-07	1.58e-05	7.56908	TRUE
ASCRP3005652	1.10876	5.95039	10.8347	2.53e-07	1.75e-05	7.4552	TRUE
ASCRP3003159	1.38506	5.50035	10.7999	2.61e-07	1.79e-05	7.42126	TRUE
ASCRP3001381	1.17691	6.15822	10.7832	2.65e-07	1.79e-05	7.40496	TRUE
ASCRP3001731	1.27823	5.68431	10.7827	2.66e-07	1.79e-05	7.40453	TRUE
ASCRP3000655	1.46194	6.20444	10.7758	2.67e-07	1.79e-05	7.39774	TRUE
ASCRP3012288	0.912891	5.1549	10.7567	2.72e-07	1.79e-05	7.37907	FALSE
ASCRP3001232	1.58449	6.63285	10.7542	2.73e-07	1.79e-05	7.37658	TRUE
ASCRP3000464	1.50881	6.21416	10.7517	2.74e-07	1.79e-05	7.3742	TRUE
ASCRP3003321	1.81826	6.14011	10.716	2.83e-07	1.84e-05	7.33911	TRUE
ASCRP3007111	1.43895	6.57101	10.6989	2.88e-07	1.86e-05	7.32227	TRUE
ASCRP3012040	1.47528	6.08799	10.6887	2.91e-07	1.86e-05	7.31221	TRUE
ASCRP3001592	0.898226	5.30736	10.6676	2.97e-07	1.88e-05	7.29145	FALSE
ASCRP3000659	1.37617	5.83369	10.6501	3.02e-07	1.9e-05	7.27414	TRUE
ASCRP3013191	1.24815	5.58247	10.6401	3.05e-07	1.91e-05	7.26424	TRUE
ASCRP3002395	1.04291	5.59873	10.629	3.08e-07	1.91e-05	7.25328	TRUE
ASCRP3008045	1.4297	5.77811	10.5844	3.22e-07	1.97e-05	7.20905	TRUE
ASCRP3000729	0.945654	5.75443	10.5832	3.22e-07	1.97e-05	7.20785	FALSE
ASCRP3012247	1.5849	6.29311	10.5609	3.3e-07	2e-05	7.18562	TRUE
ASCRP3006771	1.87901	6.76508	10.5263	3.41e-07	2.05e-05	7.15108	TRUE
ASCRP3005303	1.06878	5.01454	10.5042	3.48e-07	2.08e-05	7.12899	TRUE
ASCRP3007694	1.34227	6.37036	10.4937	3.52e-07	2.09e-05	7.11843	TRUE
ASCRP3011766	1.72729	6.53313	10.4737	3.59e-07	2.12e-05	7.09835	TRUE
ASCRP3010336	1.14503	6.10535	10.449	3.68e-07	2.15e-05	7.07358	TRUE
ASCRP3004427	1.29039	5.44543	10.406	3.84e-07	2.23e-05	7.03023	TRUE
ASCRP3000202	1.03492	5.98941	10.3699	3.98e-07	2.3e-05	6.99374	TRUE
ASCRP3004960	1.08276	5.31445	10.326	4.16e-07	2.38e-05	6.94909	TRUE
ASCRP3009169	1.6994	5.82341	10.3159	4.2e-07	2.38e-05	6.93888	TRUE
ASCRP3008668	1.41368	6.25753	10.3136	4.21e-07	2.38e-05	6.93652	TRUE
ASCRP3006565	1.23746	5.38349	10.2774	4.37e-07	2.45e-05	6.89958	TRUE
ASCRP3013605	1.07997	5.17682	10.2439	4.52e-07	2.51e-05	6.86526	TRUE
ASCRP3008731	1.05917	5.30364	10.2332	4.56e-07	2.51e-05	6.85436	TRUE
ASCRP3000598	1.00513	5.51013	10.2257	4.6e-07	2.51e-05	6.84666	TRUE
ASCRP3009010	1.11423	5.38503	10.2234	4.61e-07	2.51e-05	6.8443	TRUE
ASCRP3006967	0.955842	5.39704	10.2167	4.64e-07	2.51e-05	6.83743	FALSE
ASCRP3003522	1.05853	6.95891	10.2066	4.69e-07	2.51e-05	6.82707	TRUE
ASCRP3004864	2.00925	6.99068	10.2029	4.71e-07	2.51e-05	6.82325	TRUE
ASCRP3006874	1.88434	8.05626	10.198	4.73e-07	2.51e-05	6.81815	TRUE
ASCRP3004777	1.34401	6.29652	10.1936	4.75e-07	2.51e-05	6.8136	TRUE
ASCRP3008610	1.61512	6.90613	10.1735	4.85e-07	2.55e-05	6.79295	TRUE
ASCRP3007989	-1.0238	6.77725	-10.1548	4.94e-07	2.56e-05	6.77365	TRUE
ASCRP3002213	1.19798	5.20638	10.151	4.96e-07	2.56e-05	6.76968	TRUE
ASCRP3000722	1.48357	6.18565	10.1463	4.98e-07	2.56e-05	6.76485	TRUE
ASCRP3011996	1.29876	5.73739	10.1439	5e-07	2.56e-05	6.76236	TRUE
ASCRP3013133	1.76939	5.84034	10.0992	5.23e-07	2.66e-05	6.71609	TRUE
ASCRP3000462	1.49946	5.46228	10.0941	5.26e-07	2.66e-05	6.71082	TRUE
ASCRP3007442	2.22175	7.0423	10.0821	5.32e-07	2.68e-05	6.69834	TRUE
ASCRP3001033	1.19905	5.5636	10.0368	5.57e-07	2.78e-05	6.65114	TRUE
ASCRP3009362	1.07107	5.6204	10.0211	5.66e-07	2.8e-05	6.63477	TRUE
ASCRP3009538	2.01622	6.66176	10.0176	5.68e-07	2.8e-05	6.63112	TRUE
ASCRP3013608	0.822129	5.16446	10.0152	5.7e-07	2.8e-05	6.62852	FALSE
ASCRP3005562	1.00109	5.38793	9.98478	5.88e-07	2.86e-05	6.59672	TRUE
ASCRP3003291	0.889494	5.68233	9.98209	5.89e-07	2.86e-05	6.5939	FALSE
ASCRP3000181	2.03427	7.07776	9.97345	5.95e-07	2.87e-05	6.58483	TRUE
ASCRP3012771	1.25124	5.53295	9.93739	6.17e-07	2.96e-05	6.54692	TRUE
ASCRP3011389	3.92756	9.97037	9.92985	6.22e-07	2.96e-05	6.53898	TRUE
ASCRP3009663	1.59624	5.7184	9.90743	6.36e-07	3.02e-05	6.51533	TRUE
ASCRP3002343	1.27841	5.77726	9.87938	6.55e-07	3.06e-05	6.48567	TRUE
ASCRP3010100	1.30014	6.03897	9.87682	6.57e-07	3.06e-05	6.48297	TRUE
ASCRP3009040	1.6099	6.05552	9.8768	6.57e-07	3.06e-05	6.48295	TRUE
ASCRP3003138	1.68551	5.93482	9.85607	6.71e-07	3.1e-05	6.46098	TRUE
ASCRP3004521	1.95291	7.58489	9.85421	6.73e-07	3.1e-05	6.459	TRUE
ASCRP3000621	1.4499	5.36773	9.84432	6.8e-07	3.11e-05	6.44851	TRUE
ASCRP3008000	1.19286	5.89022	9.83287	6.88e-07	3.12e-05	6.43634	TRUE
ASCRP3009986	1.14443	5.96545	9.83166	6.89e-07	3.12e-05	6.43505	TRUE
ASCRP3004100	1.12307	5.61199	9.80824	7.06e-07	3.18e-05	6.41012	TRUE
ASCRP3009891	2.34053	7.27768	9.77658	7.29e-07	3.27e-05	6.37635	TRUE
ASCRP3008825	1.0865	5.47593	9.76929	7.35e-07	3.28e-05	6.36857	TRUE
ASCRP3012144	1.4151	5.96083	9.75593	7.45e-07	3.3e-05	6.35426	TRUE
ASCRP3012083	1.21679	6.26808	9.74855	7.51e-07	3.31e-05	6.34637	TRUE
ASCRP3004489	2.08587	6.41602	9.7211	7.73e-07	3.39e-05	6.31693	TRUE
ASCRP3012659	1.20818	5.9515	9.69376	7.95e-07	3.46e-05	6.28754	TRUE
ASCRP3001047	1.20945	6.18926	9.69175	7.97e-07	3.46e-05	6.28537	TRUE
ASCRP3005930	1.17464	5.65545	9.68492	8.03e-07	3.47e-05	6.27801	TRUE
ASCRP3004413	1.14344	5.78481	9.64973	8.33e-07	3.58e-05	6.24005	TRUE
ASCRP3012538	0.825207	5.10943	9.62572	8.55e-07	3.63e-05	6.21407	FALSE
ASCRP3009990	1.2102	5.34022	9.62545	8.55e-07	3.63e-05	6.21378	TRUE
ASCRP3007032	1.18404	5.92024	9.61764	8.62e-07	3.63e-05	6.20532	TRUE
ASCRP3010152	1.56272	5.75292	9.61735	8.62e-07	3.63e-05	6.20501	TRUE
ASCRP3009994	0.96396	5.27049	9.60102	8.77e-07	3.66e-05	6.18729	FALSE
ASCRP3011657	1.04135	6.40969	9.60032	8.78e-07	3.66e-05	6.18653	TRUE
ASCRP3009892	2.55574	7.74518	9.59492	8.83e-07	3.66e-05	6.18067	TRUE
ASCRP3012929	1.00707	6.03169	9.54024	9.36e-07	3.86e-05	6.12113	TRUE
ASCRP3001896	1.77025	6.36096	9.52998	9.46e-07	3.88e-05	6.10992	TRUE
ASCRP3013469	1.48497	5.99388	9.5101	9.67e-07	3.95e-05	6.08818	TRUE
ASCRP3001623	1.29483	5.90608	9.48288	9.95e-07	4.04e-05	6.05836	TRUE
ASCRP3000582	1.79956	6.97137	9.4309	1.05e-06	4.25e-05	6.00119	TRUE
ASCRP3005909	1.37649	6.10406	9.42171	1.06e-06	4.26e-05	5.99105	TRUE
ASCRP3007020	3.9294	10.4939	9.42132	1.06e-06	4.26e-05	5.99063	TRUE
ASCRP3007855	1.00427	5.61467	9.41439	1.07e-06	4.26e-05	5.98297	TRUE
ASCRP3007414	0.894431	5.26425	9.40876	1.08e-06	4.26e-05	5.97676	FALSE
ASCRP3004478	1.10115	5.44858	9.40789	1.08e-06	4.26e-05	5.97579	TRUE
ASCRP3010080	0.94085	7.13786	9.39578	1.09e-06	4.28e-05	5.96241	FALSE
ASCRP3012190	1.2369	5.34339	9.39406	1.09e-06	4.28e-05	5.9605	TRUE
ASCRP3000074	1.96111	7.52542	9.38845	1.1e-06	4.28e-05	5.9543	TRUE
ASCRP3013267	0.999271	5.16933	9.38282	1.11e-06	4.29e-05	5.94807	FALSE
ASCRP3008360	0.886941	5.21479	9.37939	1.11e-06	4.29e-05	5.94427	FALSE
ASCRP3012300	1.26424	6.2904	9.3659	1.13e-06	4.32e-05	5.92932	TRUE
ASCRP3001496	1.33119	5.89007	9.36258	1.13e-06	4.32e-05	5.92564	TRUE
ASCRP3011370	0.949713	5.68343	9.33888	1.16e-06	4.42e-05	5.89931	FALSE
ASCRP3000596	1.01756	5.45911	9.32851	1.18e-06	4.43e-05	5.88778	TRUE
ASCRP3006544	0.996155	5.39287	9.32736	1.18e-06	4.43e-05	5.8865	FALSE
ASCRP3010095	1.39822	6.24887	9.32434	1.18e-06	4.43e-05	5.88314	TRUE
ASCRP3007240	1.51948	7.2351	9.31225	1.2e-06	4.46e-05	5.86967	TRUE
ASCRP3007890	1.07942	6.21759	9.29414	1.22e-06	4.53e-05	5.84947	TRUE
ASCRP3003066	1.57173	6.0097	9.27953	1.24e-06	4.57e-05	5.83315	TRUE
ASCRP3012354	0.862871	5.19962	9.279	1.24e-06	4.57e-05	5.83255	FALSE
ASCRP3011576	1.38879	5.79419	9.27324	1.25e-06	4.57e-05	5.82612	TRUE
ASCRP3009444	0.857999	5.39148	9.25502	1.27e-06	4.65e-05	5.80572	FALSE
ASCRP3002378	1.26305	5.91464	9.24337	1.29e-06	4.68e-05	5.79266	TRUE
ASCRP3013337	1.12458	6.05328	9.23278	1.3e-06	4.71e-05	5.78077	TRUE
ASCRP3001477	0.88287	4.8136	9.22782	1.31e-06	4.71e-05	5.7752	FALSE
ASCRP3006567	2.40602	9.00094	9.22677	1.31e-06	4.71e-05	5.77403	TRUE
ASCRP3000205	1.04215	5.85918	9.21385	1.33e-06	4.74e-05	5.7595	TRUE
ASCRP3009334	1.11183	5.67397	9.21257	1.33e-06	4.74e-05	5.75806	TRUE
ASCRP3012916	1.0094	5.58166	9.19973	1.35e-06	4.79e-05	5.74362	TRUE
ASCRP3001506	1.3463	5.55364	9.18824	1.37e-06	4.83e-05	5.73067	TRUE
ASCRP3001473	1.10065	5.29926	9.17229	1.39e-06	4.89e-05	5.71267	TRUE
ASCRP3011057	1.3204	5.5841	9.15438	1.42e-06	4.95e-05	5.69244	TRUE
ASCRP3012225	2.10032	8.88027	9.15341	1.42e-06	4.95e-05	5.69135	TRUE
ASCRP3000392	1.15691	6.32726	9.13814	1.45e-06	5.02e-05	5.67407	TRUE
ASCRP3003010	1.46195	6.12312	9.13124	1.46e-06	5.03e-05	5.66625	TRUE
ASCRP3002407	0.763424	5.03659	9.12501	1.47e-06	5.05e-05	5.65918	FALSE
ASCRP3001941	2.10203	7.02871	9.09148	1.52e-06	5.21e-05	5.62111	TRUE
ASCRP3010551	0.987396	5.26096	9.08472	1.54e-06	5.23e-05	5.61342	FALSE
ASCRP3004889	1.10745	5.24476	9.07395	1.55e-06	5.27e-05	5.60115	TRUE
ASCRP3009382	1.14891	7.16279	9.06757	1.56e-06	5.29e-05	5.59388	TRUE
ASCRP3003574	1.22954	5.51543	9.04751	1.6e-06	5.37e-05	5.57099	TRUE
ASCRP3005256	0.975454	5.88402	9.04664	1.6e-06	5.37e-05	5.57	FALSE
ASCRP3007067	1.36463	6.10437	9.01547	1.66e-06	5.54e-05	5.53435	TRUE
ASCRP3007984	1.47221	5.63864	9.00847	1.67e-06	5.55e-05	5.52633	TRUE
ASCRP3011801	1.11852	5.24018	9.0068	1.67e-06	5.55e-05	5.52441	TRUE
ASCRP3007474	1.13368	5.94058	9.00095	1.69e-06	5.56e-05	5.51771	TRUE
ASCRP3010012	0.768784	7.15784	8.99683	1.69e-06	5.56e-05	5.51298	FALSE
ASCRP3010445	-0.900272	11.0569	-8.99247	1.7e-06	5.57e-05	5.50798	FALSE
ASCRP3007045	1.00895	5.86928	8.98902	1.71e-06	5.57e-05	5.50401	TRUE
ASCRP3013392	1.95087	6.17835	8.9791	1.73e-06	5.61e-05	5.49261	TRUE
ASCRP3000441	1.02835	6.15566	8.96694	1.75e-06	5.63e-05	5.47864	TRUE
ASCRP3009183	0.834441	5.86301	8.96542	1.75e-06	5.63e-05	5.47688	FALSE
ASCRP3006248	1.02626	5.67994	8.96526	1.75e-06	5.63e-05	5.4767	TRUE
ASCRP3008953	1.49632	5.85443	8.96019	1.76e-06	5.64e-05	5.47086	TRUE
ASCRP3012166	1.20194	5.39281	8.955	1.77e-06	5.65e-05	5.46489	TRUE
ASCRP3004582	1.08244	7.02724	8.93658	1.81e-06	5.74e-05	5.44365	TRUE
ASCRP3007657	1.09313	5.46435	8.92678	1.83e-06	5.78e-05	5.43234	TRUE
ASCRP3004792	2.61973	13.6102	8.9215	1.84e-06	5.78e-05	5.42624	TRUE
ASCRP3010729	1.00579	5.54326	8.9208	1.84e-06	5.78e-05	5.42543	TRUE
ASCRP3004874	0.989372	5.52184	8.91581	1.85e-06	5.79e-05	5.41966	FALSE
ASCRP3007324	1.10762	5.5058	8.90955	1.87e-06	5.8e-05	5.41243	TRUE
ASCRP3009528	0.971494	5.96575	8.9079	1.87e-06	5.8e-05	5.41052	FALSE
ASCRP3003317	1.30093	5.75902	8.88535	1.92e-06	5.93e-05	5.3844	TRUE
ASCRP3008271	0.909401	5.2682	8.87585	1.94e-06	5.97e-05	5.37338	FALSE
ASCRP3008163	1.01236	5.99707	8.85756	1.98e-06	6.07e-05	5.35214	TRUE
ASCRP3009082	-0.924579	6.43017	-8.8472	2e-06	6.1e-05	5.34009	FALSE
ASCRP3000648	-0.963973	5.35914	-8.84664	2e-06	6.1e-05	5.33945	FALSE
ASCRP3012237	1.15646	5.72046	8.83616	2.03e-06	6.13e-05	5.32724	TRUE
ASCRP3004342	0.864834	5.06499	8.83599	2.03e-06	6.13e-05	5.32705	FALSE
ASCRP3007330	1.06907	5.50699	8.83263	2.04e-06	6.13e-05	5.32313	TRUE
ASCRP3001025	1.01158	6.47145	8.82439	2.06e-06	6.16e-05	5.31353	TRUE
ASCRP3000104	1.16706	5.23953	8.81753	2.07e-06	6.19e-05	5.30553	TRUE
ASCRP3011738	1.12986	5.21777	8.80976	2.09e-06	6.22e-05	5.29646	TRUE
ASCRP3004652	1.1285	6.01294	8.80087	2.11e-06	6.26e-05	5.28608	TRUE
ASCRP3011068	0.876351	4.99321	8.78074	2.16e-06	6.38e-05	5.26252	FALSE
ASCRP3010785	1.1101	6.1218	8.77821	2.17e-06	6.38e-05	5.25956	TRUE
ASCRP3013215	0.859622	5.13377	8.77152	2.18e-06	6.4e-05	5.25172	FALSE
ASCRP3007794	0.787731	5.27886	8.76892	2.19e-06	6.4e-05	5.24868	FALSE
ASCRP3008865	2.11669	6.83862	8.74684	2.24e-06	6.54e-05	5.22278	TRUE
ASCRP3010602	0.944853	5.96383	8.74245	2.26e-06	6.55e-05	5.21762	FALSE
ASCRP3010185	1.09815	7.59921	8.73592	2.27e-06	6.58e-05	5.20994	TRUE
ASCRP3006824	0.814953	6.08922	8.71548	2.33e-06	6.69e-05	5.1859	FALSE
ASCRP3012391	1.25011	5.36135	8.71488	2.33e-06	6.69e-05	5.18518	TRUE
ASCRP3000703	1.29559	6.17326	8.70884	2.34e-06	6.71e-05	5.17807	TRUE
ASCRP3000619	1.14597	5.55493	8.6938	2.39e-06	6.81e-05	5.16033	TRUE
ASCRP3003301	-1.23959	6.64187	-8.68909	2.4e-06	6.82e-05	5.15477	TRUE
ASCRP3002122	1.71604	6.34075	8.66529	2.46e-06	6.96e-05	5.12664	TRUE
ASCRP3008355	1.56959	7.61508	8.66486	2.47e-06	6.96e-05	5.12613	TRUE
ASCRP3012682	-1.18941	7.37274	-8.64989	2.51e-06	7.06e-05	5.1084	TRUE
ASCRP3011912	1.08451	5.55819	8.63939	2.54e-06	7.12e-05	5.09594	TRUE
ASCRP3004971	1.0228	5.09608	8.63561	2.55e-06	7.13e-05	5.09146	TRUE
ASCRP3002640	1.63175	6.58673	8.62659	2.58e-06	7.18e-05	5.08075	TRUE
ASCRP3011868	1.16881	5.38947	8.61488	2.61e-06	7.25e-05	5.06684	TRUE
ASCRP3000990	-0.98012	6.43675	-8.60608	2.64e-06	7.28e-05	5.05637	FALSE
ASCRP3012819	1.29833	5.46909	8.60526	2.64e-06	7.28e-05	5.05539	TRUE
ASCRP3004851	-0.790671	5.53943	-8.59653	2.67e-06	7.32e-05	5.045	FALSE
ASCRP3007939	0.79487	5.50778	8.59573	2.67e-06	7.32e-05	5.04404	FALSE
ASCRP3005588	1.02968	5.67476	8.59024	2.69e-06	7.34e-05	5.0375	TRUE
ASCRP3006974	1.70885	6.31158	8.57957	2.72e-06	7.4e-05	5.02479	TRUE
ASCRP3004013	1.2494	6.0361	8.5668	2.76e-06	7.49e-05	5.00953	TRUE
ASCRP3001751	1.01808	5.25005	8.55304	2.81e-06	7.59e-05	4.99309	TRUE
ASCRP3002403	1.47201	6.39124	8.54567	2.83e-06	7.63e-05	4.98428	TRUE
ASCRP3009523	1.15469	6.36247	8.53462	2.87e-06	7.7e-05	4.97105	TRUE
ASCRP3004648	1.28991	7.39839	8.52478	2.9e-06	7.76e-05	4.95925	TRUE
ASCRP3002480	1.23891	5.99738	8.52205	2.91e-06	7.76e-05	4.95597	TRUE
ASCRP3003788	1.06232	5.97402	8.51885	2.92e-06	7.77e-05	4.95214	TRUE
ASCRP3011454	1.46287	5.96693	8.50673	2.96e-06	7.85e-05	4.93759	TRUE
ASCRP3008105	1.06218	5.39327	8.49756	2.99e-06	7.91e-05	4.92657	TRUE
ASCRP3009027	0.830718	5.60159	8.49355	3.01e-06	7.92e-05	4.92175	FALSE
ASCRP3005181	0.867862	5.34165	8.48977	3.02e-06	7.93e-05	4.9172	FALSE
ASCRP3008153	1.16926	6.88562	8.48515	3.04e-06	7.94e-05	4.91164	TRUE
ASCRP3008437	0.761203	5.27088	8.48244	3.05e-06	7.94e-05	4.90837	FALSE
ASCRP3005147	1.02274	5.37497	8.48045	3.05e-06	7.94e-05	4.90598	TRUE
ASCRP3004364	1.76673	6.15517	8.47794	3.06e-06	7.94e-05	4.90296	TRUE
ASCRP3008557	0.937939	5.34819	8.45556	3.14e-06	8.13e-05	4.87598	FALSE
ASCRP3003754	0.902941	5.65601	8.44847	3.17e-06	8.17e-05	4.86742	FALSE
ASCRP3007586	1.19816	6.56682	8.44391	3.19e-06	8.19e-05	4.8619	TRUE
ASCRP3008971	0.831234	5.07034	8.43078	3.24e-06	8.29e-05	4.84602	FALSE
ASCRP3009610	1.37207	5.41496	8.42008	3.28e-06	8.37e-05	4.83307	TRUE
ASCRP3002489	-1.12528	6.06156	-8.40985	3.32e-06	8.42e-05	4.82067	TRUE
ASCRP3003467	1.23263	5.49517	8.40954	3.32e-06	8.42e-05	4.8203	TRUE
ASCRP3010896	1.4642	7.91028	8.37753	3.44e-06	8.71e-05	4.78144	TRUE
ASCRP3012808	0.712535	5.1758	8.34386	3.58e-06	9.01e-05	4.74043	FALSE
ASCRP3007208	0.967402	5.64736	8.34377	3.58e-06	9.01e-05	4.74032	FALSE
ASCRP3007838	0.811977	5.7001	8.33781	3.61e-06	9.05e-05	4.73306	FALSE
ASCRP3009804	1.24168	5.94698	8.32227	3.68e-06	9.19e-05	4.71407	TRUE
ASCRP3003360	1.25421	6.77616	8.31837	3.69e-06	9.2e-05	4.7093	TRUE
ASCRP3002419	1.02575	6.94033	8.29944	3.78e-06	9.38e-05	4.68614	TRUE
ASCRP3012461	1.11337	5.90136	8.26687	3.93e-06	9.73e-05	4.64618	TRUE
ASCRP3007477	1.65753	6.96783	8.25708	3.97e-06	9.79e-05	4.63414	TRUE
ASCRP3005797	2.88747	9.36963	8.25669	3.97e-06	9.79e-05	4.63366	TRUE
ASCRP3007312	-1.21183	7.46441	-8.24071	4.05e-06	9.86e-05	4.61399	TRUE
ASCRP3007237	0.846316	5.38318	8.23701	4.07e-06	9.86e-05	4.60943	FALSE
ASCRP3002057	0.999561	6.4535	8.23692	4.07e-06	9.86e-05	4.60933	FALSE
ASCRP3005305	0.811168	5.80987	8.23656	4.07e-06	9.86e-05	4.60889	FALSE
ASCRP3000944	1.06965	5.80407	8.23472	4.08e-06	9.86e-05	4.60662	TRUE
ASCRP3003318	0.869515	5.57281	8.23293	4.09e-06	9.86e-05	4.60441	FALSE
ASCRP3000911	-0.88478	5.77787	-8.23274	4.09e-06	9.86e-05	4.60417	FALSE
ASCRP3011994	1.05923	6.14263	8.22284	4.14e-06	9.93e-05	4.59197	TRUE
ASCRP3007957	1.26257	7.29933	8.22193	4.14e-06	9.93e-05	4.59084	TRUE
ASCRP3007495	1.00524	6.56164	8.21833	4.16e-06	9.95e-05	4.5864	TRUE
ASCRP3002142	0.828821	7.13136	8.16719	4.42e-06	0.000105449	4.52312	FALSE
ASCRP3008978	1.78277	6.7482	8.16015	4.46e-06	0.00010584	4.51438	TRUE
ASCRP3000528	1.0207	5.80117	8.15931	4.47e-06	0.00010584	4.51334	TRUE
ASCRP3006193	1.50779	12.5383	8.15616	4.48e-06	0.000105937	4.50943	TRUE
ASCRP3003727	1.18427	5.6954	8.15111	4.51e-06	0.000106279	4.50315	TRUE
ASCRP3006747	1.47965	6.34094	8.1379	4.58e-06	0.000107673	4.48673	TRUE
ASCRP3000822	1.25957	6.64635	8.12977	4.63e-06	0.000108424	4.47661	TRUE
ASCRP3004829	1.53252	7.14849	8.12659	4.65e-06	0.000108532	4.47265	TRUE
ASCRP3006496	1.07319	6.21611	8.12155	4.67e-06	0.000108798	4.46638	TRUE
ASCRP3001988	0.964863	6.05293	8.11787	4.69e-06	0.000108798	4.46179	FALSE
ASCRP3006961	1.20806	6.32071	8.11679	4.7e-06	0.000108798	4.46045	TRUE
ASCRP3002446	1.02139	5.53342	8.11522	4.71e-06	0.000108798	4.45849	TRUE
ASCRP3011871	0.809098	5.38827	8.10724	4.76e-06	0.000109544	4.44854	FALSE
ASCRP3009484	0.69687	4.98774	8.10396	4.77e-06	0.000109672	4.44445	FALSE
ASCRP3009242	-0.661481	5.24605	-8.08616	4.88e-06	0.000111745	4.42222	FALSE
ASCRP3004819	0.844083	6.87567	8.07302	4.96e-06	0.000113223	4.40578	FALSE
ASCRP3012925	-0.910566	5.30303	-8.07046	4.97e-06	0.00011326	4.40257	FALSE
ASCRP3005075	1.67768	6.86579	8.06324	5.02e-06	0.000113663	4.39353	TRUE
ASCRP3004752	1.28117	5.94842	8.06297	5.02e-06	0.000113663	4.3932	TRUE
ASCRP3000820	1.19788	6.73379	8.06072	5.03e-06	0.000113663	4.39037	TRUE
ASCRP3004820	1.10431	6.57937	8.04926	5.1e-06	0.00011494	4.376	TRUE
ASCRP3007675	-1.33827	11.7602	-8.04264	5.14e-06	0.00011542	4.3677	TRUE
ASCRP3013200	0.971862	5.0911	8.04133	5.15e-06	0.00011542	4.36606	FALSE
ASCRP3009369	-0.766004	12.9041	-8.03247	5.21e-06	0.000116354	4.35493	FALSE
ASCRP3001027	1.01394	5.17255	8.02039	5.28e-06	0.000117757	4.33974	TRUE
ASCRP3011940	1.02751	5.60434	8.00111	5.41e-06	0.000120229	4.31547	TRUE
ASCRP3000800	1.24874	6.14743	7.98656	5.51e-06	0.000121793	4.29712	TRUE
ASCRP3000247	0.762822	6.11442	7.98611	5.51e-06	0.000121793	4.29655	FALSE
ASCRP3004540	0.857951	5.44963	7.98273	5.53e-06	0.000121969	4.29229	FALSE
ASCRP3010723	-1.18686	8.48101	-7.96448	5.66e-06	0.000124388	4.26923	TRUE
ASCRP3009256	4.74525	9.578	7.96147	5.68e-06	0.000124514	4.26542	TARGET
ASCRP3002321	1.36167	6.18014	7.95579	5.72e-06	0.000124968	4.25824	TRUE
ASCRP3005571	0.840206	5.3478	7.95417	5.73e-06	0.000124968	4.25618	FALSE
ASCRP3007299	1.00109	5.39141	7.9304	5.9e-06	0.000128321	4.22606	TRUE
ASCRP3011724	0.88578	5.48702	7.92669	5.92e-06	0.000128568	4.22135	FALSE
ASCRP3010724	-1.1505	8.56644	-7.92054	5.97e-06	0.000129202	4.21355	TRUE
ASCRP3004017	1.04089	5.56837	7.91388	6.02e-06	0.000129922	4.20509	TRUE
ASCRP3002861	1.14351	6.18149	7.90506	6.08e-06	0.000130995	4.19387	TRUE
ASCRP3011209	1.33699	6.60461	7.88793	6.21e-06	0.000133438	4.17207	TRUE
ASCRP3008231	0.757086	4.91791	7.88201	6.26e-06	0.000134066	4.16452	FALSE
ASCRP3013102	0.805259	4.93568	7.8797	6.28e-06	0.000134099	4.16158	FALSE
ASCRP3001168	0.966447	5.20993	7.87266	6.33e-06	0.000134918	4.15261	FALSE
ASCRP3004091	1.38216	6.19564	7.8677	6.37e-06	0.000135398	4.14627	TRUE
ASCRP3005605	0.866012	6.18177	7.8552	6.47e-06	0.000136963	4.1303	FALSE
ASCRP3000419	1.23238	6.67478	7.85207	6.49e-06	0.000136963	4.1263	TRUE
ASCRP3004642	0.96585	5.70106	7.85084	6.5e-06	0.000136963	4.12474	FALSE
ASCRP3012521	-1.14212	7.1217	-7.85008	6.51e-06	0.000136963	4.12376	TRUE
ASCRP3003564	0.959711	6.24334	7.84608	6.54e-06	0.000137291	4.11865	FALSE
ASCRP3006434	0.937273	5.59263	7.84194	6.58e-06	0.000137646	4.11335	FALSE
ASCRP3005577	1.33377	5.94	7.83853	6.6e-06	0.000137878	4.10899	TRUE
ASCRP3000537	2.88166	9.89875	7.83304	6.65e-06	0.000138467	4.10196	TRUE
ASCRP3001360	1.04786	5.30098	7.81262	6.82e-06	0.000141658	4.07578	TRUE
ASCRP3000102	0.97494	5.35093	7.7977	6.95e-06	0.000143942	4.05662	FALSE
ASCRP3002103	1.40206	6.07447	7.79268	6.99e-06	0.000144479	4.05017	TRUE
ASCRP3007017	0.798889	5.70298	7.78988	7.01e-06	0.000144621	4.04657	FALSE
ASCRP3009355	0.675942	5.38409	7.78619	7.05e-06	0.000144923	4.04182	FALSE
ASCRP3012509	0.993363	5.49413	7.78293	7.08e-06	0.000145149	4.03763	FALSE
ASCRP3002220	1.07737	5.49871	7.77986	7.1e-06	0.000145261	4.03368	TRUE
ASCRP3003348	1.13065	5.56354	7.77832	7.12e-06	0.000145261	4.0317	TRUE
ASCRP3008755	0.669969	6.1465	7.77501	7.15e-06	0.0001455	4.02744	FALSE
ASCRP3001842	0.996789	5.89703	7.75674	7.31e-06	0.000148481	4.0039	FALSE
ASCRP3000150	1.02588	6.05949	7.74964	7.37e-06	0.000149435	3.99472	TRUE
ASCRP3006157	1.23327	6.79709	7.74435	7.42e-06	0.000150054	3.98791	TRUE
ASCRP3008109	0.755523	5.24903	7.72918	7.57e-06	0.00015255	3.9683	FALSE
ASCRP3002478	0.73426	5.64509	7.71961	7.66e-06	0.000153862	3.9559	FALSE
ASCRP3003128	0.996549	5.62512	7.71843	7.67e-06	0.000153862	3.95439	FALSE
ASCRP3013282	0.897378	7.60345	7.7163	7.69e-06	0.000153899	3.95162	FALSE
ASCRP3000615	0.714818	5.50409	7.71377	7.71e-06	0.000153971	3.94835	FALSE
ASCRP3006052	0.809664	5.16274	7.71205	7.73e-06	0.000153971	3.94612	FALSE
ASCRP3000217	1.79483	7.2215	7.70147	7.83e-06	0.000155648	3.93241	TRUE
ASCRP3002726	1.26431	6.75136	7.69866	7.86e-06	0.000155821	3.92877	TRUE
ASCRP3001631	-1.14178	9.48627	-7.68681	7.98e-06	0.000157776	3.91338	TRUE
ASCRP3003632	0.846437	5.38714	7.67378	8.11e-06	0.000159787	3.89645	FALSE
ASCRP3012495	-0.887215	6.04212	-7.6729	8.12e-06	0.000159787	3.89531	FALSE
ASCRP3008294	-0.941848	6.31393	-7.65505	8.3e-06	0.000163024	3.87208	FALSE
ASCRP3007282	1.2726	5.75896	7.65122	8.34e-06	0.000163422	3.86708	TRUE
ASCRP3007793	-0.781058	6.69616	-7.64144	8.45e-06	0.000165056	3.85433	FALSE
ASCRP3004746	0.796397	5.67968	7.62606	8.61e-06	0.000167665	3.83425	FALSE
ASCRP3005866	-0.638363	6.0839	-7.62296	8.65e-06	0.000167665	3.8302	FALSE
ASCRP3011056	-0.886716	12.7557	-7.62213	8.65e-06	0.000167665	3.82912	FALSE
ASCRP3006759	0.896589	5.19157	7.62115	8.66e-06	0.000167665	3.82783	FALSE
ASCRP3000821	1.11313	6.76503	7.61966	8.68e-06	0.000167665	3.82589	TRUE
ASCRP3007951	1.14819	8.00254	7.61677	8.71e-06	0.000167885	3.82211	TRUE
ASCRP3000038	1.13709	6.48907	7.6128	8.76e-06	0.000168335	3.81692	TRUE
ASCRP3013185	1.16192	5.50909	7.60761	8.81e-06	0.000169048	3.81013	TRUE
ASCRP3010438	-1.10467	8.94828	-7.60549	8.84e-06	0.000169109	3.80736	TRUE
ASCRP3001005	0.809181	5.23848	7.59381	8.97e-06	0.000171226	3.79207	FALSE
ASCRP3004137	0.831573	5.36549	7.57823	9.15e-06	0.000174235	3.77164	FALSE
ASCRP3013240	0.850855	5.64195	7.57637	9.17e-06	0.000174243	3.7692	FALSE
ASCRP3002184	1.32253	6.13387	7.5733	9.21e-06	0.000174521	3.76516	TRUE
ASCRP3007590	-0.800403	7.00428	-7.56899	9.26e-06	0.000175074	3.7595	FALSE
ASCRP3009834	1.9164	7.33778	7.5663	9.29e-06	0.00017527	3.75597	TRUE
ASCRP3006957	0.947407	5.40434	7.55693	9.4e-06	0.000176962	3.74365	FALSE
ASCRP3007331	0.887769	5.08759	7.5546	9.43e-06	0.000177083	3.74059	FALSE
ASCRP3012946	0.753479	5.11896	7.54435	9.55e-06	0.000178994	3.72711	FALSE
ASCRP3010825	-1.12277	6.57842	-7.54191	9.58e-06	0.000179144	3.72389	TRUE
ASCRP3003002	0.945868	5.65198	7.53818	9.63e-06	0.000179589	3.71897	FALSE
ASCRP3003682	0.668245	4.99231	7.53188	9.7e-06	0.000180625	3.71068	FALSE
ASCRP3008256	0.622486	5.34595	7.50716	1e-05	0.000185957	3.67805	FALSE
ASCRP3001396	0.869922	5.15772	7.50551	1e-05	0.000185957	3.67587	FALSE
ASCRP3013290	1.33469	5.88511	7.50049	1.01e-05	0.000186471	3.66924	TRUE
ASCRP3002050	0.96038	5.49202	7.49964	1.01e-05	0.000186471	3.66811	FALSE
ASCRP3013124	0.754891	5.26917	7.49732	1.01e-05	0.000186471	3.66505	FALSE
ASCRP3010743	1.54664	6.0671	7.49633	1.02e-05	0.000186471	3.66374	TRUE
ASCRP3010681	0.777251	4.97489	7.48445	1.03e-05	0.000188878	3.64801	FALSE
ASCRP3010960	0.821687	5.026	7.48281	1.03e-05	0.000188878	3.64585	FALSE
ASCRP3011886	0.776025	5.33905	7.48047	1.04e-05	0.000189026	3.64274	FALSE
ASCRP3010708	-0.871464	5.44105	-7.47577	1.04e-05	0.000189746	3.63651	FALSE
ASCRP3002225	-0.864412	5.62159	-7.47348	1.05e-05	0.000189883	3.63348	FALSE
ASCRP3009931	-1.00244	5.74957	-7.46473	1.06e-05	0.0001916	3.62187	TRUE
ASCRP3008970	-1.36181	6.76449	-7.44992	1.08e-05	0.00019484	3.60222	TRUE
ASCRP3008315	0.695955	5.06659	7.44638	1.08e-05	0.0001953	3.59751	FALSE
ASCRP3004828	1.34463	6.8455	7.43719	1.1e-05	0.000197184	3.58529	TRUE
ASCRP3000693	0.840575	5.83316	7.43133	1.1e-05	0.000198241	3.57749	FALSE
ASCRP3008085	-1.33438	6.22258	-7.42772	1.11e-05	0.000198729	3.57269	TRUE
ASCRP3009662	1.00615	5.9726	7.42599	1.11e-05	0.000198739	3.57038	TRUE
ASCRP3004269	0.69214	5.66233	7.42427	1.11e-05	0.000198747	3.5681	FALSE
ASCRP3011571	-1.06734	9.50129	-7.41634	1.12e-05	0.000200352	3.55752	TRUE
ASCRP3001258	0.767696	5.25122	7.40436	1.14e-05	0.000202401	3.54155	FALSE
ASCRP3006159	0.9042	5.25155	7.40403	1.14e-05	0.000202401	3.54111	FALSE
ASCRP3005651	1.00557	5.77219	7.40341	1.14e-05	0.000202401	3.54028	TRUE
ASCRP3004384	0.656156	5.09897	7.39747	1.15e-05	0.000203518	3.53236	FALSE
ASCRP3008640	0.958715	5.83736	7.39027	1.16e-05	0.000204978	3.52273	FALSE
ASCRP3005865	-0.641991	5.96819	-7.38189	1.18e-05	0.000206079	3.51154	FALSE
ASCRP3005945	1.58261	6.40374	7.38171	1.18e-05	0.000206079	3.5113	TRUE
ASCRP3006495	1.0518	6.28825	7.38116	1.18e-05	0.000206079	3.51056	TRUE
ASCRP3006776	0.908475	6.10957	7.37402	1.19e-05	0.000207545	3.50101	FALSE
ASCRP3008102	0.952169	6.08242	7.36247	1.21e-05	0.000209792	3.48555	FALSE
ASCRP3001972	-1.00515	6.10203	-7.36241	1.21e-05	0.000209792	3.48546	TRUE
ASCRP3012081	0.866041	5.26312	7.35908	1.21e-05	0.000210255	3.481	FALSE
ASCRP3012607	0.949883	5.4189	7.35613	1.22e-05	0.000210325	3.47704	FALSE
ASCRP3009068	0.830646	5.64338	7.35557	1.22e-05	0.000210325	3.47629	FALSE
ASCRP3009847	-0.924968	6.68531	-7.35154	1.22e-05	0.000210982	3.47089	FALSE
ASCRP3005064	1.076	6.20018	7.34833	1.23e-05	0.000211419	3.46658	TRUE
ASCRP3010297	-1.09927	8.84317	-7.34619	1.23e-05	0.000211424	3.46371	TRUE
ASCRP3001107	0.641829	5.51484	7.34509	1.23e-05	0.000211424	3.46224	FALSE
ASCRP3005595	1.54164	6.01171	7.336	1.25e-05	0.000213486	3.45002	TRUE
ASCRP3000968	0.916836	6.37408	7.33303	1.25e-05	0.000213562	3.44605	FALSE
ASCRP3009307	-1.02263	13.8709	-7.33252	1.25e-05	0.000213562	3.44536	TRUE
ASCRP3010956	0.869779	5.33073	7.32824	1.26e-05	0.000214113	3.4396	FALSE
ASCRP3001949	1.40691	5.92091	7.32397	1.27e-05	0.000214113	3.43386	TRUE
ASCRP3008807	0.844239	5.36647	7.32241	1.27e-05	0.000214113	3.43176	FALSE
ASCRP3005179	1.23554	6.08017	7.32197	1.27e-05	0.000214113	3.43118	TRUE
ASCRP3004561	-0.666961	6.10904	-7.32087	1.27e-05	0.000214113	3.4297	FALSE
ASCRP3007909	0.898303	5.55967	7.32034	1.27e-05	0.000214113	3.42897	FALSE
ASCRP3007248	1.03018	5.58057	7.31947	1.27e-05	0.000214113	3.4278	TRUE
ASCRP3011163	1.42249	5.73343	7.31561	1.28e-05	0.000214749	3.42262	TRUE
ASCRP3006097	0.811304	5.50668	7.31357	1.28e-05	0.000214881	3.41988	FALSE
ASCRP3002580	0.981404	5.59407	7.31068	1.29e-05	0.000215255	3.41597	FALSE
ASCRP3005110	-0.637697	5.25853	-7.30858	1.29e-05	0.000215276	3.41316	FALSE
ASCRP3007653	1.33831	6.53899	7.30749	1.29e-05	0.000215276	3.41168	TRUE
ASCRP3000757	0.901095	5.54034	7.29711	1.31e-05	0.000217761	3.3977	FALSE
ASCRP3008406	0.796674	5.25411	7.29363	1.32e-05	0.000218311	3.393	FALSE
ASCRP3005459	-0.740867	5.39149	-7.28962	1.33e-05	0.000218758	3.3876	FALSE
ASCRP3003361	0.813803	5.20388	7.28897	1.33e-05	0.000218758	3.38672	FALSE
ASCRP3010265	-1.06407	12.0272	-7.28165	1.34e-05	0.000220411	3.37684	TRUE
ASCRP3001124	0.767798	5.44333	7.27658	1.35e-05	0.000221151	3.36999	FALSE
ASCRP3005009	1.25077	6.3928	7.27602	1.35e-05	0.000221151	3.36924	TRUE
ASCRP3007617	0.903872	5.97455	7.25895	1.38e-05	0.000225682	3.34615	FALSE
ASCRP3000007	1.05461	5.61464	7.25015	1.4e-05	0.000227837	3.33424	TRUE
ASCRP3012392	0.883337	5.51952	7.23988	1.41e-05	0.00023046	3.32032	FALSE
ASCRP3012985	0.82346	5.70261	7.23248	1.43e-05	0.00023172	3.31029	FALSE
ASCRP3007841	0.889847	6.21959	7.23175	1.43e-05	0.00023172	3.3093	FALSE
ASCRP3007581	-0.959474	6.54855	-7.23119	1.43e-05	0.00023172	3.30854	FALSE
ASCRP3012328	0.677186	6.19775	7.22743	1.44e-05	0.000232405	3.30344	FALSE
ASCRP3009054	0.959125	5.26682	7.22359	1.44e-05	0.000232539	3.29822	FALSE
ASCRP3001984	0.645476	4.89834	7.22276	1.45e-05	0.000232539	3.2971	FALSE
ASCRP3004674	-0.762688	5.44465	-7.22251	1.45e-05	0.000232539	3.29676	FALSE
ASCRP3004346	-0.946979	6.35759	-7.20874	1.47e-05	0.000235869	3.27804	FALSE
ASCRP3001588	0.763408	5.37406	7.20869	1.47e-05	0.000235869	3.27798	FALSE
ASCRP3011807	0.792349	4.72997	7.20568	1.48e-05	0.000236345	3.27388	FALSE
ASCRP3011885	0.778064	5.25703	7.19988	1.49e-05	0.000237209	3.26599	FALSE
ASCRP3002945	-0.590814	5.38779	-7.19728	1.5e-05	0.000237209	3.26245	FALSE
ASCRP3003753	0.949556	5.52861	7.19688	1.5e-05	0.000237209	3.26191	FALSE
ASCRP3009568	1.02318	5.36202	7.19686	1.5e-05	0.000237209	3.26188	TRUE
ASCRP3002776	0.767241	6.64864	7.19554	1.5e-05	0.000237209	3.26009	FALSE
ASCRP3003662	0.807792	5.43331	7.19349	1.5e-05	0.000237393	3.2573	FALSE
ASCRP3002255	1.47193	5.85517	7.1857	1.52e-05	0.000239377	3.24668	TRUE
ASCRP3002800	1.08621	6.60798	7.18256	1.52e-05	0.000239907	3.24241	TRUE
ASCRP3011502	0.780877	4.91546	7.16555	1.56e-05	0.000244868	3.2192	FALSE
ASCRP3013531	0.986885	5.50033	7.15088	1.59e-05	0.000249173	3.19915	FALSE
ASCRP3012371	-0.950456	7.08053	-7.14145	1.61e-05	0.000251814	3.18624	FALSE
ASCRP3005578	0.740981	5.79559	7.13914	1.61e-05	0.000252102	3.18309	FALSE
ASCRP3009871	0.795373	5.56222	7.13732	1.62e-05	0.000252232	3.18059	FALSE
ASCRP3009698	1.26933	7.07502	7.13041	1.63e-05	0.000254064	3.17113	TRUE
ASCRP3012374	1.0499	5.71868	7.12844	1.64e-05	0.000254234	3.16843	TRUE
ASCRP3009678	0.732512	5.57621	7.12705	1.64e-05	0.000254234	3.16653	FALSE
ASCRP3013412	-1.14727	6.44618	-7.119	1.66e-05	0.000256471	3.15549	TRUE
ASCRP3008374	0.714105	5.33377	7.11733	1.66e-05	0.000256557	3.1532	FALSE
ASCRP3011006	0.68511	5.2295	7.115	1.67e-05	0.0002567	3.15	FALSE
ASCRP3000824	0.775684	5.33487	7.11408	1.67e-05	0.0002567	3.14874	FALSE
ASCRP3010140	0.760043	4.81934	7.10497	1.69e-05	0.000259329	3.13624	FALSE
ASCRP3003795	1.0883	7.07884	7.09177	1.72e-05	0.000263415	3.11809	TRUE
ASCRP3009585	0.704275	5.31743	7.08623	1.73e-05	0.000264864	3.11047	FALSE
ASCRP3004453	0.755872	5.44332	7.08227	1.74e-05	0.000265767	3.10502	FALSE
ASCRP3010280	-0.808633	8.32922	-7.07623	1.75e-05	0.000267006	3.09671	FALSE
ASCRP3009727	0.67617	5.98901	7.07598	1.75e-05	0.000267006	3.09636	FALSE
ASCRP3000123	0.878251	5.44904	7.06547	1.78e-05	0.000270261	3.08188	FALSE
ASCRP3005129	1.00165	6.1419	7.06376	1.78e-05	0.000270378	3.07952	TRUE
ASCRP3005703	0.59266	5.11871	7.05426	1.81e-05	0.000273313	3.06641	FALSE
ASCRP3006859	0.844042	7.50617	7.05113	1.81e-05	0.000273949	3.0621	FALSE
ASCRP3012726	1.14181	5.6969	7.04895	1.82e-05	0.000274244	3.05908	TRUE
ASCRP3012076	0.727753	5.98332	7.04483	1.83e-05	0.00027525	3.05339	FALSE
ASCRP3001216	0.864283	5.62597	7.03882	1.84e-05	0.000276953	3.0451	FALSE
ASCRP3005257	1.08133	5.59388	7.0363	1.85e-05	0.000277302	3.04161	TRUE
ASCRP3012556	-1.04504	6.57884	-7.03515	1.85e-05	0.000277302	3.04002	TRUE
ASCRP3010196	1.03383	6.15876	7.03242	1.86e-05	0.000277809	3.03624	TRUE
ASCRP3005091	0.907441	5.6582	7.02795	1.87e-05	0.000278553	3.03006	FALSE
ASCRP3005738	-1.25041	7.77173	-7.0277	1.87e-05	0.000278553	3.02971	TRUE
ASCRP3011439	0.73507	4.96448	7.02468	1.88e-05	0.000279174	3.02553	FALSE
ASCRP3009772	-1.02278	6.12419	-7.02108	1.89e-05	0.000280013	3.02055	TRUE
ASCRP3004428	0.633534	5.54533	7.0193	1.89e-05	0.000280176	3.01808	FALSE
ASCRP3007785	0.865004	6.01238	7.01651	1.9e-05	0.000280718	3.01422	FALSE
ASCRP3003095	2.38642	8.07414	7.00826	1.92e-05	0.000283318	3.00279	TRUE
ASCRP3001578	0.557035	4.9898	7.00357	1.93e-05	0.000284442	2.99628	FALSE
ASCRP3011013	0.777795	5.84633	7.00243	1.94e-05	0.000284442	2.9947	FALSE
ASCRP3008089	-0.950406	5.83682	-7.00041	1.94e-05	0.000284442	2.9919	FALSE
ASCRP3000931	0.549604	4.88439	6.99941	1.94e-05	0.000284442	2.99052	FALSE
ASCRP3002265	0.977736	5.18593	6.99864	1.95e-05	0.000284442	2.98944	FALSE
ASCRP3003214	0.782764	5.34324	6.99377	1.96e-05	0.000285793	2.98269	FALSE
ASCRP3006625	0.843673	5.55324	6.98973	1.97e-05	0.000286833	2.97708	FALSE
ASCRP3008434	-1.03882	6.44684	-6.98296	1.99e-05	0.000288934	2.96768	TRUE
ASCRP3001628	0.733993	5.2495	6.97649	2e-05	0.000290936	2.95868	FALSE
ASCRP3008066	-0.958974	9.56199	-6.95532	2.06e-05	0.00029879	2.92922	FALSE
ASCRP3011019	0.792359	5.75293	6.93998	2.1e-05	0.000304478	2.90782	FALSE
ASCRP3006581	0.678114	5.29779	6.93186	2.13e-05	0.000307283	2.89649	FALSE
ASCRP3004790	-1.06142	6.18779	-6.91779	2.17e-05	0.00031248	2.87682	TRUE
ASCRP3007780	1.21568	6.86355	6.91681	2.17e-05	0.00031248	2.87545	TRUE
ASCRP3004608	0.774963	5.59211	6.90698	2.2e-05	0.000316096	2.8617	FALSE
ASCRP3007549	0.905503	5.40675	6.90255	2.21e-05	0.000317439	2.8555	FALSE
ASCRP3002477	0.946521	6.13889	6.90054	2.22e-05	0.000317746	2.85269	FALSE
ASCRP3006797	-0.749619	5.90316	-6.89201	2.24e-05	0.000320873	2.84073	FALSE
ASCRP3008788	1.29636	6.32203	6.8874	2.26e-05	0.000322028	2.83427	TRUE
ASCRP3000654	0.683942	5.12396	6.88678	2.26e-05	0.000322028	2.8334	FALSE
ASCRP3012532	0.942366	5.93798	6.87545	2.3e-05	0.000326437	2.8175	FALSE
ASCRP3001001	1.03029	5.86762	6.85807	2.35e-05	0.000333636	2.79307	TRUE
ASCRP3005216	-0.959753	7.95328	-6.85415	2.36e-05	0.000334625	2.78756	FALSE
ASCRP3013395	0.904506	5.59121	6.85334	2.37e-05	0.000334625	2.78643	FALSE
ASCRP3012970	0.759222	6.00267	6.84703	2.39e-05	0.000336924	2.77754	FALSE
ASCRP3009190	-1.01907	8.94981	-6.84113	2.41e-05	0.000338614	2.76923	TRUE
ASCRP3012595	0.80037	5.51009	6.84082	2.41e-05	0.000338614	2.7688	FALSE
ASCRP3006553	0.841542	5.56061	6.83555	2.42e-05	0.000340466	2.76137	FALSE
ASCRP3009489	0.950612	5.60193	6.82425	2.46e-05	0.000345144	2.74544	FALSE
ASCRP3002221	0.759485	5.49551	6.82256	2.47e-05	0.000345353	2.74304	FALSE
ASCRP3006234	-0.637431	5.3058	-6.813	2.5e-05	0.000349281	2.72954	FALSE
ASCRP3009795	0.898505	6.69682	6.80813	2.52e-05	0.000351006	2.72267	FALSE
ASCRP3012752	0.819009	5.29244	6.8068	2.52e-05	0.000351048	2.72079	FALSE
ASCRP3003646	0.706058	5.46443	6.8048	2.53e-05	0.000351412	2.71796	FALSE
ASCRP3009049	1.0346	5.98364	6.79808	2.55e-05	0.000353457	2.70847	TRUE
ASCRP3004481	-0.902958	8.74846	-6.79719	2.55e-05	0.000353457	2.7072	FALSE
ASCRP3004395	0.831203	5.46526	6.79684	2.55e-05	0.000353457	2.7067	FALSE
ASCRP3007659	1.01144	5.63388	6.7898	2.58e-05	0.000356265	2.69675	TRUE
ASCRP3006124	-0.825663	6.18481	-6.78762	2.59e-05	0.000356728	2.69366	FALSE
ASCRP3012456	0.696649	5.81944	6.77822	2.62e-05	0.000360205	2.68035	FALSE
ASCRP3010220	-0.889558	6.91313	-6.77807	2.62e-05	0.000360205	2.68012	FALSE
ASCRP3013336	-0.758247	5.69811	-6.77512	2.63e-05	0.000360871	2.67594	FALSE
ASCRP3002774	0.818825	5.57311	6.77428	2.63e-05	0.000360871	2.67475	FALSE
ASCRP3004163	0.854016	5.2414	6.7713	2.64e-05	0.000361744	2.67052	FALSE
ASCRP3011087	1.014	6.69688	6.76359	2.67e-05	0.000364732	2.65959	TRUE
ASCRP3001707	1.03436	5.37991	6.76181	2.68e-05	0.000364732	2.65706	TRUE
ASCRP3008160	-1.09031	6.48036	-6.76164	2.68e-05	0.000364732	2.65683	TRUE
ASCRP3010776	0.811039	5.31868	6.76008	2.69e-05	0.000364911	2.65461	FALSE
ASCRP3010966	-0.801194	5.49986	-6.74969	2.72e-05	0.000369526	2.63985	FALSE
ASCRP3006741	1.07906	6.57035	6.7419	2.75e-05	0.000372875	2.62878	TRUE
ASCRP3007932	0.992318	5.46868	6.71322	2.86e-05	0.000387205	2.58792	FALSE
ASCRP3010589	0.84412	4.83344	6.69484	2.94e-05	0.00039646	2.5617	FALSE
ASCRP3006266	0.686309	6.10118	6.68478	2.98e-05	0.000401333	2.54731	FALSE
ASCRP3007180	0.961448	6.30395	6.68143	2.99e-05	0.000402533	2.54252	FALSE
ASCRP3009699	1.50885	7.05536	6.67813	3.01e-05	0.000403067	2.5378	TRUE
ASCRP3003063	0.668218	6.06358	6.6781	3.01e-05	0.000403067	2.53776	FALSE
ASCRP3003271	0.996916	6.61882	6.6671	3.05e-05	0.000408565	2.52201	FALSE
ASCRP3011003	0.827443	4.95561	6.65694	3.09e-05	0.000413663	2.50745	FALSE
ASCRP3000221	1.66542	6.80705	6.6552	3.1e-05	0.000413986	2.50496	TRUE
ASCRP3002573	0.837182	5.81518	6.65364	3.11e-05	0.000414207	2.50272	FALSE
ASCRP3002038	0.859767	6.63762	6.65131	3.12e-05	0.000414877	2.49937	FALSE
ASCRP3000389	0.597168	5.18331	6.63871	3.17e-05	0.000421485	2.48129	FALSE
ASCRP3004622	0.959479	6.2306	6.63196	3.2e-05	0.000424758	2.47158	FALSE
ASCRP3009145	0.844621	5.43161	6.61509	3.28e-05	0.0004341	2.44733	FALSE
ASCRP3000846	0.618959	4.99418	6.60984	3.3e-05	0.000436575	2.43976	FALSE
ASCRP3008457	0.830099	5.30695	6.60472	3.33e-05	0.000438981	2.43239	FALSE
ASCRP3003512	-0.935098	11.6457	-6.59917	3.35e-05	0.000441053	2.42438	FALSE
ASCRP3011709	-0.768845	5.43674	-6.59903	3.35e-05	0.000441053	2.42418	FALSE
ASCRP3008798	1.18552	7.65344	6.59689	3.36e-05	0.00044166	2.4211	TRUE
ASCRP3000136	0.838671	5.10433	6.59023	3.39e-05	0.000445057	2.41149	FALSE
ASCRP3008032	0.860311	5.24798	6.58349	3.43e-05	0.000448529	2.40177	FALSE
ASCRP3013443	0.864903	5.34355	6.57682	3.46e-05	0.000451777	2.39213	FALSE
ASCRP3003919	0.653178	5.12571	6.57603	3.46e-05	0.000451777	2.39098	FALSE
ASCRP3007062	0.794533	6.44336	6.56895	3.5e-05	0.000455529	2.38075	FALSE
ASCRP3010173	-1.08214	5.8229	-6.5669	3.51e-05	0.000455746	2.37779	TRUE
ASCRP3008311	0.739551	6.19171	6.56634	3.51e-05	0.000455746	2.37698	FALSE
ASCRP3013142	0.605447	4.89218	6.56026	3.54e-05	0.0004589	2.36819	FALSE
ASCRP3011945	0.703925	5.4372	6.55692	3.56e-05	0.000460322	2.36334	FALSE
ASCRP3003651	0.702621	5.63969	6.55017	3.59e-05	0.000463725	2.35358	FALSE
ASCRP3010469	-1.23491	12.4281	-6.54857	3.6e-05	0.000463725	2.35125	TRUE
ASCRP3004115	0.806053	5.13917	6.54827	3.6e-05	0.000463725	2.35082	FALSE
ASCRP3000477	0.812945	5.19397	6.54523	3.61e-05	0.000464968	2.34641	FALSE
ASCRP3006962	0.861821	5.40736	6.54099	3.64e-05	0.000466995	2.34028	FALSE
ASCRP3009578	1.01137	5.61771	6.52346	3.73e-05	0.000477834	2.31483	TRUE
ASCRP3008582	-1.23911	6.77041	-6.52167	3.73e-05	0.000478053	2.31223	TRUE
ASCRP3006617	0.685392	5.10419	6.52091	3.74e-05	0.000478053	2.31113	FALSE
ASCRP3001392	0.82609	5.43263	6.51731	3.76e-05	0.000479721	2.30591	FALSE
ASCRP3002289	1.19782	6.31613	6.51436	3.77e-05	0.000480964	2.30161	TRUE
ASCRP3007962	0.595256	6.80757	6.50704	3.81e-05	0.000484534	2.29098	FALSE
ASCRP3006277	1.27997	6.56299	6.50687	3.81e-05	0.000484534	2.29073	TRUE
ASCRP3009413	0.840928	7.34325	6.50063	3.85e-05	0.000488042	2.28164	FALSE
ASCRP3011612	0.581714	5.23069	6.49706	3.87e-05	0.000489735	2.27644	FALSE
ASCRP3010719	1.53819	6.96038	6.49124	3.9e-05	0.000492993	2.26796	TRUE
ASCRP3010995	0.701495	5.47008	6.48744	3.92e-05	0.000494866	2.26243	FALSE
ASCRP3013291	0.784253	5.06346	6.48561	3.93e-05	0.0004949	2.25977	FALSE
ASCRP3001299	0.630264	4.99138	6.48511	3.93e-05	0.0004949	2.25903	FALSE
ASCRP3007104	1.13167	6.26299	6.48397	3.94e-05	0.0004949	2.25737	TRUE
ASCRP3012723	-1.06925	6.80297	-6.48237	3.95e-05	0.0004949	2.25505	TRUE
ASCRP3001821	0.918321	5.34841	6.48091	3.95e-05	0.0004949	2.25292	FALSE
ASCRP3001881	0.843022	5.43365	6.48088	3.95e-05	0.0004949	2.25286	FALSE
ASCRP3005718	0.779135	5.75636	6.47919	3.96e-05	0.000495319	2.25041	FALSE
ASCRP3007264	-0.651672	5.66285	-6.47584	3.98e-05	0.000496903	2.24552	FALSE
ASCRP3005782	1.09661	5.71062	6.47312	4e-05	0.000497843	2.24155	TRUE
ASCRP3012856	0.666388	5.30871	6.47235	4e-05	0.000497843	2.24042	FALSE
ASCRP3005534	0.614197	6.01302	6.47035	4.01e-05	0.000498489	2.23751	FALSE
ASCRP3009195	0.657018	5.45986	6.46916	4.02e-05	0.000498573	2.23577	FALSE
ASCRP3009451	1.76196	6.58203	6.46436	4.05e-05	0.000501057	2.22876	TRUE
ASCRP3006739	0.674456	5.09535	6.46349	4.05e-05	0.000501057	2.22749	FALSE
ASCRP3007228	0.713487	5.50334	6.45283	4.11e-05	0.000507869	2.21191	FALSE
ASCRP3011250	-0.746358	5.87696	-6.44994	4.13e-05	0.000509173	2.20769	FALSE
ASCRP3013110	-0.544745	5.72408	-6.44242	4.17e-05	0.00051383	2.19669	FALSE
ASCRP3011197	1.20729	5.7821	6.43899	4.19e-05	0.000514853	2.19167	TRUE
ASCRP3006733	1.02997	5.6218	6.43889	4.2e-05	0.000514853	2.19153	TRUE
ASCRP3005516	0.774237	5.26924	6.43254	4.23e-05	0.000518712	2.18223	FALSE
ASCRP3000478	-0.711602	6.36766	-6.42245	4.29e-05	0.000525376	2.16743	FALSE
ASCRP3006813	-0.614963	7.20305	-6.41591	4.33e-05	0.000529465	2.15784	FALSE
ASCRP3009803	1.06395	6.00024	6.40691	4.39e-05	0.000534881	2.14462	TRUE
ASCRP3008880	0.659875	5.89316	6.40661	4.39e-05	0.000534881	2.14419	FALSE
ASCRP3011076	-0.592186	5.77287	-6.40168	4.42e-05	0.000537831	2.13695	FALSE
ASCRP3002474	0.799406	5.36762	6.39952	4.44e-05	0.000538021	2.13378	FALSE
ASCRP3009020	0.665441	5.20212	6.39935	4.44e-05	0.000538021	2.13352	FALSE
ASCRP3008223	-0.702616	6.3573	-6.3852	4.53e-05	0.000548099	2.11272	FALSE
ASCRP3005626	-0.628517	5.13737	-6.37856	4.57e-05	0.000552473	2.10294	FALSE
ASCRP3008371	1.07169	5.64356	6.37035	4.62e-05	0.000558127	2.09084	TRUE
ASCRP3010427	0.814916	5.42145	6.36551	4.65e-05	0.000561148	2.08372	FALSE
ASCRP3013169	0.883603	7.65132	6.3644	4.66e-05	0.000561213	2.08208	FALSE
ASCRP3011409	1.20195	6.60889	6.36116	4.68e-05	0.000562195	2.0773	TRUE
ASCRP3001491	-1.16002	5.82753	-6.36112	4.68e-05	0.000562195	2.07724	TRUE
ASCRP3008717	0.903926	5.1637	6.34937	4.76e-05	0.000570829	2.0599	FALSE
ASCRP3001777	0.923441	6.03908	6.34653	4.78e-05	0.000572305	2.05571	FALSE
ASCRP3006405	0.676929	5.32145	6.34454	4.79e-05	0.000573095	2.05277	FALSE
ASCRP3000336	0.665866	5.55888	6.34026	4.82e-05	0.000575762	2.04644	FALSE
ASCRP3007110	-0.779729	5.36746	-6.32195	4.95e-05	0.000590111	2.01937	FALSE
ASCRP3000463	0.837721	5.64669	6.31023	5.04e-05	0.000598448	2.00201	FALSE
ASCRP3009950	0.726744	5.00426	6.31009	5.04e-05	0.000598448	2.0018	FALSE
ASCRP3012681	-1.11592	7.00026	-6.30717	5.06e-05	0.000600085	1.99747	TRUE
ASCRP3009825	0.503752	5.29425	6.30519	5.07e-05	0.000600921	1.99453	FALSE
ASCRP3007691	0.746627	6.48498	6.30068	5.1e-05	0.000603932	1.98785	FALSE
ASCRP3000368	0.890365	5.79961	6.28806	5.2e-05	0.000614043	1.96912	FALSE
ASCRP3008553	0.569785	5.07859	6.2855	5.22e-05	0.000615096	1.96532	FALSE
ASCRP3000981	0.678	5.67094	6.28365	5.23e-05	0.000615096	1.96257	FALSE
ASCRP3009170	0.736275	5.25306	6.28348	5.23e-05	0.000615096	1.96231	FALSE
ASCRP3006318	0.712168	4.90488	6.28265	5.24e-05	0.000615096	1.96107	FALSE
ASCRP3001831	0.805599	5.28496	6.28187	5.24e-05	0.000615096	1.95992	FALSE
ASCRP3002797	0.563329	4.8817	6.27679	5.28e-05	0.000618709	1.95236	FALSE
ASCRP3006585	1.36007	5.47532	6.26223	5.39e-05	0.000630847	1.93071	TRUE
ASCRP3000071	0.711034	5.43347	6.25987	5.41e-05	0.000631386	1.92719	FALSE
ASCRP3012423	0.915968	5.61799	6.25966	5.41e-05	0.000631386	1.92688	FALSE
ASCRP3010809	-0.807212	6.09926	-6.25762	5.43e-05	0.000632343	1.92384	FALSE
ASCRP3008451	0.688597	5.18266	6.25096	5.48e-05	0.000637511	1.91392	FALSE
ASCRP3009688	1.75407	9.42833	6.24801	5.5e-05	0.000638599	1.90952	TRUE
ASCRP3011417	0.549402	5.29997	6.24781	5.51e-05	0.000638599	1.90922	FALSE
ASCRP3013222	0.795237	5.10646	6.24443	5.53e-05	0.000640805	1.90418	FALSE
ASCRP3009138	0.625608	5.34642	6.24287	5.54e-05	0.000641339	1.90186	FALSE
ASCRP3007930	0.62364	6.76596	6.23612	5.6e-05	0.000646614	1.89179	FALSE
ASCRP3001545	0.597289	5.13986	6.23522	5.61e-05	0.000646614	1.89044	FALSE
ASCRP3007811	-0.575498	5.50781	-6.23216	5.63e-05	0.000647697	1.88588	FALSE
ASCRP3011140	0.959562	5.70684	6.23201	5.63e-05	0.000647697	1.88565	FALSE
ASCRP3007049	0.645689	5.02101	6.23056	5.64e-05	0.000647697	1.88348	FALSE
ASCRP3009733	0.662902	5.88498	6.23017	5.65e-05	0.000647697	1.88291	FALSE
ASCRP3008380	-1.33417	11.3434	-6.22743	5.67e-05	0.000649349	1.87882	TRUE
ASCRP3011719	-0.798532	12.5428	-6.22565	5.68e-05	0.000650116	1.87615	FALSE
ASCRP3008416	0.596469	5.3292	6.22359	5.7e-05	0.00065114	1.87308	FALSE
ASCRP3000698	-0.536404	5.90472	-6.22052	5.73e-05	0.000652349	1.86849	FALSE
ASCRP3002060	0.557091	5.4029	6.22038	5.73e-05	0.000652349	1.86828	FALSE
ASCRP3011887	0.759397	6.22123	6.21793	5.75e-05	0.000653753	1.86461	FALSE
ASCRP3002893	1.43372	6.28896	6.21441	5.78e-05	0.000655478	1.85936	TRUE
ASCRP3005220	1.13019	5.36168	6.21418	5.78e-05	0.000655478	1.85901	TRUE
ASCRP3005971	0.735572	6.46316	6.20984	5.81e-05	0.000658682	1.85252	FALSE
ASCRP3012239	0.877064	5.42533	6.20826	5.83e-05	0.000659121	1.85016	FALSE
ASCRP3000189	1.10641	5.49091	6.20747	5.83e-05	0.000659121	1.84898	TRUE
ASCRP3003103	0.771569	5.68755	6.20503	5.85e-05	0.000659727	1.84532	FALSE
ASCRP3007502	0.705587	4.90562	6.20411	5.86e-05	0.000659727	1.84395	FALSE
ASCRP3007116	-0.765263	9.25376	-6.20399	5.86e-05	0.000659727	1.84377	FALSE
ASCRP3013204	0.51698	4.81123	6.2016	5.88e-05	0.0006611	1.84019	FALSE
ASCRP3008688	-0.675199	5.40502	-6.19931	5.9e-05	0.000661907	1.83675	FALSE
ASCRP3002396	1.04631	6.30116	6.19887	5.91e-05	0.000661907	1.8361	TRUE
ASCRP3005460	0.781503	6.07426	6.19588	5.93e-05	0.000662811	1.83162	FALSE
ASCRP3008487	-0.788285	5.54586	-6.19573	5.93e-05	0.000662811	1.8314	FALSE
ASCRP3011848	0.640456	5.27418	6.1951	5.94e-05	0.000662811	1.83046	FALSE
ASCRP3002978	-0.621444	5.80533	-6.18864	5.99e-05	0.000668115	1.82077	FALSE
ASCRP3002736	0.886598	7.75424	6.18162	6.06e-05	0.00067254	1.81025	FALSE
ASCRP3002322	0.742324	5.50274	6.18147	6.06e-05	0.00067254	1.81002	FALSE
ASCRP3002476	-0.897369	11.1734	-6.18127	6.06e-05	0.00067254	1.80971	FALSE
ASCRP3007246	0.640975	5.88924	6.17777	6.09e-05	0.000675037	1.80447	FALSE
ASCRP3008804	0.982818	5.10954	6.17597	6.11e-05	0.000675883	1.80177	FALSE
ASCRP3006152	-0.74239	5.52345	-6.17311	6.13e-05	0.00067714	1.79747	FALSE
ASCRP3007499	0.704802	5.79765	6.17283	6.13e-05	0.00067714	1.79706	FALSE
ASCRP3012096	0.941244	5.85006	6.16198	6.23e-05	0.000686935	1.78075	FALSE
ASCRP3008285	-0.509113	5.42992	-6.15251	6.32e-05	0.000695489	1.76651	FALSE
ASCRP3011863	0.771726	5.566	6.14271	6.41e-05	0.000704489	1.75177	FALSE
ASCRP3005124	1.02282	5.82195	6.13495	6.48e-05	0.000711512	1.74009	TRUE
ASCRP3003458	0.753545	7.36141	6.13212	6.51e-05	0.000713492	1.73582	FALSE
ASCRP3003668	-0.889947	10.3453	-6.12325	6.59e-05	0.000721775	1.72245	FALSE
ASCRP3006839	-0.626554	11.4827	-6.11163	6.7e-05	0.000733094	1.70491	FALSE
ASCRP3004722	3.44826	9.6642	6.10452	6.77e-05	0.000739732	1.69417	TRUE
ASCRP3003127	0.541307	5.16745	6.10226	6.79e-05	0.000741185	1.69076	FALSE
ASCRP3001875	0.563543	5.35861	6.09735	6.84e-05	0.00074552	1.68333	FALSE
ASCRP3012665	0.538595	5.23736	6.09201	6.9e-05	0.000750353	1.67525	FALSE
ASCRP3010626	-1.14799	6.23848	-6.09015	6.92e-05	0.000751396	1.67244	TRUE
ASCRP3007914	-0.965853	8.70493	-6.08552	6.96e-05	0.000755488	1.66543	FALSE
ASCRP3012668	0.918283	5.22613	6.08209	7e-05	0.000758268	1.66025	FALSE
ASCRP3012017	-0.568433	5.70589	-6.07467	7.07e-05	0.000765516	1.64901	FALSE
ASCRP3005669	0.767061	5.10779	6.07348	7.09e-05	0.000765843	1.6472	FALSE
ASCRP3009107	0.655241	5.15454	6.07191	7.1e-05	0.000766594	1.64482	FALSE
ASCRP3007627	1.05058	5.9448	6.06944	7.13e-05	0.000768358	1.64108	TRUE
ASCRP3002699	-0.761699	5.84554	-6.06845	7.14e-05	0.000768466	1.63957	FALSE
ASCRP3003295	1.01418	6.42609	6.06136	7.21e-05	0.000775447	1.62883	TRUE
ASCRP3003527	0.670682	5.99443	6.05592	7.27e-05	0.000780618	1.62057	FALSE
ASCRP3005741	-0.865492	6.36958	-6.05212	7.31e-05	0.000783954	1.61479	FALSE
ASCRP3010597	0.795407	5.49698	6.04618	7.37e-05	0.000789763	1.60578	FALSE
ASCRP3009430	0.845913	5.86268	6.04084	7.43e-05	0.000794821	1.59766	FALSE
ASCRP3006132	-0.672869	10.86	-6.04004	7.44e-05	0.000794821	1.59645	FALSE
ASCRP3005498	0.593082	5.04182	6.0377	7.47e-05	0.000796523	1.59289	FALSE
ASCRP3001841	-1.04686	5.89773	-6.03515	7.49e-05	0.000798462	1.58902	TRUE
ASCRP3006932	0.836273	5.88025	6.03366	7.51e-05	0.000799183	1.58674	FALSE
ASCRP3004350	1.08033	5.70657	6.03138	7.54e-05	0.000800814	1.58328	TRUE
ASCRP3005439	0.97501	5.28656	6.02802	7.57e-05	0.000803735	1.57816	FALSE
ASCRP3001604	0.873283	5.41902	6.01847	7.68e-05	0.000814015	1.56363	FALSE
ASCRP3006818	0.516363	5.11507	6.01613	7.71e-05	0.000815065	1.56006	FALSE
ASCRP3013009	0.626304	5.2225	6.01513	7.72e-05	0.000815065	1.55854	FALSE
ASCRP3008955	-0.594894	5.60122	-6.01497	7.72e-05	0.000815065	1.5583	FALSE
ASCRP3007770	0.502335	5.00199	6.01021	7.77e-05	0.000819724	1.55105	FALSE
ASCRP3011480	0.782685	5.20091	6.00725	7.81e-05	0.00082225	1.54653	FALSE
ASCRP3011544	-0.993177	7.40129	-6.00561	7.83e-05	0.000823178	1.54403	FALSE
ASCRP3004249	1.01829	7.34046	6.00281	7.86e-05	0.000825522	1.53975	TRUE
ASCRP3011501	0.845168	5.42948	6.00013	7.89e-05	0.000827036	1.53567	FALSE
ASCRP3007711	0.592075	5.40944	5.99983	7.89e-05	0.000827036	1.53521	FALSE
ASCRP3009144	0.884629	5.32229	5.99518	7.95e-05	0.000831646	1.52811	FALSE
ASCRP3007968	-0.871866	5.37461	-5.9923	7.98e-05	0.000834123	1.52371	FALSE
ASCRP3011338	0.550137	5.7983	5.98905	8.02e-05	0.000837049	1.51876	FALSE
ASCRP3000495	0.869225	5.80097	5.98131	8.11e-05	0.000845573	1.50692	FALSE
ASCRP3005031	-0.652918	5.30602	-5.98041	8.12e-05	0.000845616	1.50556	FALSE
ASCRP3000069	-0.850287	10.0561	-5.97924	8.13e-05	0.000846006	1.50377	FALSE
ASCRP3010259	-0.650005	6.596	-5.97783	8.15e-05	0.000846695	1.50161	FALSE
ASCRP3012911	0.752153	5.24343	5.97669	8.17e-05	0.000847061	1.49986	FALSE
ASCRP3011075	0.991363	6.16902	5.97435	8.19e-05	0.000847362	1.49629	FALSE
ASCRP3010484	-0.57704	5.65937	-5.97349	8.2e-05	0.000847362	1.49498	FALSE
ASCRP3008084	1.98079	9.54037	5.97341	8.21e-05	0.000847362	1.49485	TRUE
ASCRP3006537	0.539632	5.18377	5.97304	8.21e-05	0.000847362	1.49428	FALSE
ASCRP3001957	0.63792	5.0792	5.96749	8.28e-05	0.000853249	1.48579	FALSE
ASCRP3009414	1.03596	6.58349	5.96103	8.36e-05	0.000860334	1.47591	TRUE
ASCRP3009849	-0.676528	6.0397	-5.9595	8.37e-05	0.0008612	1.47357	FALSE
ASCRP3007360	0.659831	5.51329	5.95608	8.42e-05	0.000864485	1.46832	FALSE
ASCRP3008773	-1.145	9.45178	-5.9552	8.43e-05	0.000864525	1.46698	TRUE
ASCRP3008611	0.874605	5.74014	5.95259	8.46e-05	0.000866445	1.46298	FALSE
ASCRP3001180	0.51815	5.36389	5.95202	8.47e-05	0.000866445	1.46209	FALSE
ASCRP3006177	-0.612495	5.73304	-5.9376	8.65e-05	0.000883987	1.43999	FALSE
ASCRP3003315	-0.53594	5.13745	-5.933	8.71e-05	0.000888152	1.43292	FALSE
ASCRP3003155	-0.88307	6.13548	-5.93272	8.71e-05	0.000888152	1.4325	FALSE
ASCRP3010863	-0.762783	6.21111	-5.93192	8.72e-05	0.000888152	1.43126	FALSE
ASCRP3010819	0.589644	4.97161	5.93072	8.74e-05	0.000888631	1.42942	FALSE
ASCRP3011010	0.748315	4.76798	5.92818	8.77e-05	0.000890874	1.42552	FALSE
ASCRP3008388	0.75773	5.48484	5.92012	8.88e-05	0.000898797	1.41313	FALSE
ASCRP3005758	-0.787885	12.2788	-5.91992	8.88e-05	0.000898797	1.41283	FALSE
ASCRP3005253	0.5828	5.08891	5.9197	8.88e-05	0.000898797	1.4125	FALSE
ASCRP3010897	0.623008	6.02537	5.9188	8.89e-05	0.000898896	1.41111	FALSE
ASCRP3010295	-1.2107	5.76679	-5.91766	8.91e-05	0.000899311	1.40936	TRUE
ASCRP3007517	0.945961	6.17264	5.91277	8.97e-05	0.000904741	1.40184	FALSE
ASCRP3008186	0.549839	5.99712	5.90751	9.04e-05	0.000909844	1.39374	FALSE
ASCRP3001051	0.708421	5.70098	5.90684	9.05e-05	0.000909844	1.39271	FALSE
ASCRP3007699	0.533335	5.57206	5.90628	9.06e-05	0.000909844	1.39184	FALSE
ASCRP3008400	0.542701	5.22217	5.90568	9.07e-05	0.000909844	1.39093	FALSE
ASCRP3004291	0.630228	5.3759	5.90453	9.08e-05	0.000910299	1.38915	FALSE
ASCRP3007570	-0.6216	5.51237	-5.89854	9.17e-05	0.000917298	1.37994	FALSE
ASCRP3007198	1.02943	6.88526	5.89709	9.18e-05	0.00091816	1.3777	TRUE
ASCRP3012126	-0.833145	5.652	-5.8956	9.21e-05	0.000918427	1.37541	FALSE
ASCRP3011726	-0.603735	7.1051	-5.89526	9.21e-05	0.000918427	1.37489	FALSE
ASCRP3000455	0.774805	5.31825	5.8934	9.24e-05	0.00091985	1.37202	FALSE
ASCRP3010910	-0.628354	5.23617	-5.88995	9.28e-05	0.00092347	1.36669	FALSE
ASCRP3005273	-1.00356	7.06699	-5.88459	9.36e-05	0.000929723	1.35843	TRUE
ASCRP3005757	-0.919459	13.3587	-5.88284	9.38e-05	0.000930915	1.35574	FALSE
ASCRP3004176	-0.842988	8.08907	-5.88211	9.39e-05	0.000930915	1.3546	FALSE
ASCRP3002733	0.701279	5.06896	5.87555	9.48e-05	0.000938895	1.34449	FALSE
ASCRP3006047	0.751709	5.28479	5.86888	9.58e-05	0.000947125	1.33419	FALSE
ASCRP3012860	0.669642	5.60075	5.86558	9.63e-05	0.000950644	1.32909	FALSE
ASCRP3005319	-0.828956	6.32796	-5.86199	9.68e-05	0.000954589	1.32355	FALSE
ASCRP3004417	0.534583	5.36688	5.86117	9.69e-05	0.000954612	1.32228	FALSE
ASCRP3002671	0.72068	5.46331	5.86024	9.7e-05	0.000954802	1.32084	FALSE
ASCRP3001827	0.601409	5.21162	5.8584	9.73e-05	0.00095628	1.31799	FALSE
ASCRP3007609	0.685593	5.91841	5.85289	9.81e-05	0.000963014	1.30947	FALSE
ASCRP3003140	-0.870221	8.59566	-5.85071	9.84e-05	0.000964991	1.30611	FALSE
ASCRP3001550	-1.04322	8.23417	-5.84462	9.93e-05	0.000972633	1.29668	TRUE
ASCRP3004926	0.575509	4.95619	5.84367	9.94e-05	0.000972863	1.2952	FALSE
ASCRP3008426	-0.594306	5.60429	-5.83557	0.000100654	0.000983521	1.28266	FALSE
ASCRP3007014	-0.935254	6.40975	-5.83001	0.000101492	0.000990542	1.27405	FALSE
ASCRP3013015	-0.616103	13.5106	-5.82876	0.000101682	0.00099122	1.27211	FALSE
ASCRP3005704	0.665543	5.07696	5.82731	0.000101902	0.000992192	1.26986	FALSE
ASCRP3007816	0.59978	6.21957	5.82362	0.000102465	0.000996272	1.26414	FALSE
ASCRP3006812	-1.18452	8.60658	-5.82298	0.000102563	0.000996272	1.26316	TRUE
ASCRP3006403	-0.590763	6.16827	-5.81545	0.000103723	0.00100636	1.25147	FALSE
ASCRP3009594	0.924796	6.32171	5.81241	0.000104196	0.00100975	1.24676	FALSE
ASCRP3004402	1.59242	6.48455	5.80998	0.000104575	0.00101178	1.24299	TRUE
ASCRP3003619	-0.637093	5.26275	-5.8095	0.00010465	0.00101178	1.24224	FALSE
ASCRP3013362	0.874459	7.41023	5.80009	0.000106135	0.00102494	1.22761	FALSE
ASCRP3005706	-1.07343	5.92236	-5.79489	0.000106964	0.00103094	1.21953	TRUE
ASCRP3000646	0.821275	5.55769	5.79383	0.000107134	0.00103094	1.21788	FALSE
ASCRP3008229	-0.543669	6.86076	-5.79324	0.000107228	0.00103094	1.21697	FALSE
ASCRP3008542	-1.03105	5.87877	-5.79306	0.000107257	0.00103094	1.21669	TRUE
ASCRP3011721	-1.07884	7.12387	-5.7917	0.000107477	0.00103186	1.21456	TRUE
ASCRP3013415	-0.618828	6.67094	-5.78583	0.000108426	0.00103975	1.20544	FALSE
ASCRP3005905	0.739704	4.96655	5.77555	0.00011011	0.00105387	1.18944	FALSE
ASCRP3007524	0.705136	5.84889	5.77529	0.000110154	0.00105387	1.18903	FALSE
ASCRP3004420	1.35449	6.52148	5.77261	0.000110598	0.0010569	1.18485	TRUE
ASCRP3003067	0.600272	6.32128	5.76993	0.000111044	0.00105993	1.18067	FALSE
ASCRP3008604	1.36762	6.55761	5.76545	0.000111793	0.00106585	1.17369	TRUE
ASCRP3010629	0.700495	5.44219	5.76059	0.000112612	0.00107216	1.16612	FALSE
ASCRP3000238	0.99919	5.36558	5.75998	0.000112715	0.00107216	1.16517	FALSE
ASCRP3010593	0.793301	5.67543	5.75894	0.000112892	0.0010726	1.16354	FALSE
ASCRP3006376	-0.924557	9.22473	-5.75671	0.000113271	0.00107437	1.16006	FALSE
ASCRP3006087	-0.876013	11.3788	-5.75619	0.00011336	0.00107437	1.15925	FALSE
ASCRP3000513	-0.89399	12.9552	-5.75555	0.000113469	0.00107437	1.15825	FALSE
ASCRP3002743	-0.608427	5.74786	-5.75137	0.000114183	0.00107854	1.15173	FALSE
ASCRP3009584	-1.17376	6.67873	-5.75073	0.000114294	0.00107854	1.15072	TRUE
ASCRP3007463	0.686628	5.21233	5.75068	0.000114302	0.00107854	1.15066	FALSE
ASCRP3010298	-1.39843	10.5362	-5.74521	0.000115246	0.00108621	1.14212	TRUE
ASCRP3013410	0.487256	5.04619	5.73951	0.000116239	0.00109432	1.13321	FALSE
ASCRP3005177	0.811607	5.59068	5.73798	0.000116507	0.0010949	1.13082	FALSE
ASCRP3011373	0.652175	5.64871	5.73734	0.000116619	0.0010949	1.12982	FALSE
ASCRP3002870	0.703643	5.73918	5.73689	0.000116699	0.0010949	1.12911	FALSE
ASCRP3001966	0.58805	5.67673	5.72357	0.000119066	0.00111584	1.10827	FALSE
ASCRP3001540	0.821345	5.35903	5.72116	0.000119498	0.00111862	1.10451	FALSE
ASCRP3008433	-1.38478	6.9158	-5.72034	0.000119647	0.00111874	1.10322	TRUE
ASCRP3006067	0.743592	7.52693	5.71183	0.000121193	0.00113076	1.08989	FALSE
ASCRP3009616	-0.844287	9.24273	-5.71176	0.000121206	0.00113076	1.08978	FALSE
ASCRP3009033	-1.09285	6.54597	-5.7096	0.000121602	0.00113317	1.08639	TRUE
ASCRP3011451	-0.685549	5.16232	-5.70875	0.000121758	0.00113334	1.08506	FALSE
ASCRP3001493	-0.553399	5.2271	-5.70593	0.000122277	0.00113689	1.08065	FALSE
ASCRP3006838	-1.33877	10.8706	-5.70468	0.000122508	0.00113775	1.07869	TRUE
ASCRP3004693	-0.658432	5.64588	-5.70387	0.000122657	0.00113786	1.07742	FALSE
ASCRP3009615	0.526872	5.25287	5.70143	0.000123111	0.00114078	1.07359	FALSE
ASCRP3011181	0.637966	4.9634	5.68901	0.000125445	0.0011611	1.0541	FALSE
ASCRP3009623	0.588862	5.10776	5.68494	0.000126219	0.00116696	1.04772	FALSE
ASCRP3000084	-0.623423	5.63162	-5.67743	0.000127663	0.00117899	1.03591	FALSE
ASCRP3000329	-0.896416	6.37611	-5.67152	0.000128809	0.00118825	1.02663	FALSE
ASCRP3008272	0.687607	5.86841	5.66966	0.000129175	0.00119028	1.02369	FALSE
ASCRP3013295	-0.705475	5.80944	-5.66862	0.000129377	0.00119082	1.02207	FALSE
ASCRP3004456	0.741683	5.69201	5.66711	0.000129674	0.00119222	1.01969	FALSE
ASCRP3012384	1.76526	6.29381	5.65833	0.000131412	0.00120686	1.00587	TRUE
ASCRP3008047	0.642966	5.36026	5.65686	0.000131705	0.0012082	1.00356	FALSE
ASCRP3008810	-0.934868	6.25544	-5.6524	0.0001326	0.00121442	0.996532	FALSE
ASCRP3013116	1.21209	6.12281	5.65201	0.000132678	0.00121442	0.995923	TRUE
ASCRP3000810	0.772502	6.51621	5.65054	0.000132974	0.00121579	0.993604	FALSE
ASCRP3006016	-0.938464	9.86889	-5.64932	0.000133222	0.0012167	0.991674	FALSE
ASCRP3006946	-0.806917	6.64647	-5.64604	0.000133887	0.00122142	0.986507	FALSE
ASCRP3012922	-0.780068	5.6507	-5.63542	0.000136064	0.00123992	0.969765	FALSE
ASCRP3008560	0.737825	5.26326	5.63132	0.000136916	0.0012463	0.963292	FALSE
ASCRP3009435	0.911624	5.43747	5.62885	0.00013743	0.0012496	0.959399	FALSE
ASCRP3005640	0.648563	5.1226	5.62723	0.00013777	0.00125131	0.956839	FALSE
ASCRP3002758	-1.18826	6.70977	-5.62613	0.000138	0.00125202	0.955106	TRUE
ASCRP3002390	0.54529	5.05091	5.6214	0.000138997	0.00125968	0.947635	FALSE
ASCRP3005330	1.00383	6.26154	5.61507	0.000140342	0.00127048	0.937642	TRUE
ASCRP3003016	-0.583995	5.66363	-5.61375	0.000140626	0.00127165	0.935543	FALSE
ASCRP3002257	-0.880336	6.59812	-5.60999	0.000141434	0.00127755	0.929601	FALSE
ASCRP3011463	-0.898536	5.84019	-5.60377	0.000142782	0.00128659	0.91976	FALSE
ASCRP3009617	0.729063	5.2888	5.60324	0.000142896	0.00128659	0.918929	FALSE
ASCRP3001452	-0.747172	5.92276	-5.60224	0.000143115	0.00128659	0.91734	FALSE
ASCRP3002452	0.81202	5.43438	5.6021	0.000143145	0.00128659	0.917125	FALSE
ASCRP3005155	0.864714	7.05472	5.60178	0.000143214	0.00128659	0.916621	FALSE
ASCRP3009300	1.14574	6.16576	5.59972	0.000143665	0.00128923	0.913359	TRUE
ASCRP3006659	0.90325	5.16021	5.59888	0.00014385	0.00128949	0.912027	FALSE
ASCRP3010509	0.75481	5.10264	5.59653	0.000144367	0.00129272	0.908302	FALSE
ASCRP3001099	0.563422	4.97506	5.59194	0.00014538	0.00130038	0.901046	FALSE
ASCRP3004665	0.994843	5.07175	5.58761	0.000146345	0.00130759	0.894185	FALSE
ASCRP3008860	2.02012	7.59063	5.57031	0.000150265	0.00134116	0.866757	TRUE
ASCRP3001400	-1.07774	6.93785	-5.56813	0.000150768	0.0013442	0.863291	TRUE
ASCRP3003939	0.691462	5.52788	5.56392	0.000151741	0.00135141	0.856618	FALSE
ASCRP3002954	0.842907	5.76684	5.56207	0.000152173	0.0013538	0.853666	FALSE
ASCRP3008430	0.672571	5.49545	5.56039	0.000152563	0.0013558	0.85101	FALSE
ASCRP3005336	-0.516528	5.35614	-5.55934	0.000152808	0.00135652	0.849345	FALSE
ASCRP3006344	-0.702513	5.20272	-5.55754	0.00015323	0.00135881	0.846483	FALSE
ASCRP3007252	-0.706749	5.72577	-5.53975	0.000157465	0.00139486	0.818201	FALSE
ASCRP3013577	-0.743108	5.75364	-5.5383	0.000157815	0.00139646	0.815892	FALSE
ASCRP3009429	0.651835	5.22504	5.53718	0.000158087	0.00139737	0.814106	FALSE
ASCRP3002294	0.979214	6.05225	5.53412	0.000158831	0.00140221	0.809241	FALSE
ASCRP3005968	0.590861	5.79804	5.53353	0.000158975	0.00140221	0.808296	FALSE
ASCRP3005487	-0.962147	8.62931	-5.53006	0.000159823	0.00140819	0.802777	FALSE
ASCRP3007172	-0.437415	5.08301	-5.52624	0.000160765	0.0014135	0.796683	FALSE
ASCRP3007852	-1.02889	7.69603	-5.52622	0.000160769	0.0014135	0.796656	TRUE
ASCRP3000912	0.60464	5.69184	5.52508	0.00016105	0.00141446	0.794846	FALSE
ASCRP3011563	-0.650425	5.47246	-5.51929	0.00016249	0.00142494	0.785611	FALSE
ASCRP3003415	0.61693	6.14435	5.51889	0.000162589	0.00142494	0.784982	FALSE
ASCRP3001968	0.533269	4.85607	5.51399	0.000163818	0.00143419	0.777166	FALSE
ASCRP3007066	-0.46803	5.76986	-5.50847	0.000165215	0.00144489	0.768356	FALSE
ASCRP3011166	0.863659	5.77802	5.50505	0.000166087	0.00145097	0.762899	FALSE
ASCRP3002284	0.655674	5.80172	5.50359	0.000166459	0.00145269	0.760577	FALSE
ASCRP3000599	0.704343	5.43842	5.50027	0.000167312	0.00145851	0.755277	FALSE
ASCRP3011746	0.589043	5.19303	5.49962	0.00016748	0.00145851	0.754234	FALSE
ASCRP3000585	0.609141	5.69521	5.49848	0.000167775	0.00145953	0.75241	FALSE
ASCRP3003055	0.500664	4.98816	5.49765	0.000167989	0.00145957	0.751085	FALSE
ASCRP3002201	0.533963	5.13039	5.49709	0.000168133	0.00145957	0.750197	FALSE
ASCRP3008195	0.756588	5.38036	5.4958	0.000168467	0.00146093	0.748139	FALSE
ASCRP3004403	0.747644	5.26177	5.49175	0.000169523	0.00146855	0.741655	FALSE
ASCRP3000125	-0.991351	9.38392	-5.49015	0.000169942	0.00147063	0.739099	FALSE
ASCRP3007906	0.575774	5.3187	5.48653	0.000170892	0.0014773	0.733314	FALSE
ASCRP3001682	0.60009	5.26513	5.48391	0.000171583	0.00148172	0.729132	FALSE
ASCRP3008791	-0.678625	5.53253	-5.48278	0.000171883	0.00148276	0.727316	FALSE
ASCRP3006296	0.685842	5.40194	5.48092	0.000172376	0.00148546	0.724347	FALSE
ASCRP3008027	0.881364	5.59561	5.47923	0.000172826	0.00148778	0.721643	FALSE
ASCRP3008984	1.39039	6.03668	5.47392	0.000174247	0.00149846	0.713147	TRUE
ASCRP3001340	-0.761232	9.4458	-5.47141	0.000174922	0.00150269	0.709139	FALSE
ASCRP3008573	-1.36276	6.61713	-5.47041	0.000175192	0.00150344	0.707539	TRUE
ASCRP3009992	0.943563	6.02615	5.46343	0.000177091	0.00151765	0.696359	FALSE
ASCRP3008920	0.539203	5.09601	5.46297	0.000177216	0.00151765	0.695625	FALSE
ASCRP3010290	-1.14403	10.13	-5.46205	0.00017747	0.00151825	0.694139	TRUE
ASCRP3007279	0.898751	5.96874	5.46113	0.000177721	0.00151882	0.692676	FALSE
ASCRP3005973	0.697564	5.29573	5.45735	0.000178763	0.00152615	0.686611	FALSE
ASCRP3011922	-1.1418	6.02089	-5.45418	0.00017964	0.00153096	0.681537	TRUE
ASCRP3003592	0.714939	4.8225	5.45397	0.000179698	0.00153096	0.681201	FALSE
ASCRP3012610	0.572288	5.15229	5.45164	0.000180346	0.0015346	0.677467	FALSE
ASCRP3005602	0.810567	5.58995	5.4511	0.000180497	0.0015346	0.6766	FALSE
ASCRP3011426	0.744276	5.41931	5.44495	0.000182222	0.00154691	0.666736	FALSE
ASCRP3010132	0.783603	5.0509	5.4446	0.000182321	0.00154691	0.666173	FALSE
ASCRP3003044	0.508369	6.34084	5.44234	0.000182959	0.00155073	0.662549	FALSE
ASCRP3010210	1.43685	7.1707	5.44097	0.000183349	0.00155244	0.660342	TRUE
ASCRP3004872	-0.82892	5.80293	-5.43397	0.000185347	0.00156775	0.649099	FALSE
ASCRP3002345	-0.977361	5.99723	-5.42665	0.00018746	0.001584	0.637347	FALSE
ASCRP3000343	0.582081	5.79866	5.42402	0.000188225	0.0015885	0.633125	FALSE
ASCRP3004340	0.712118	5.46542	5.4235	0.000188378	0.0015885	0.632281	FALSE
ASCRP3012677	0.628438	6.33445	5.42066	0.00018921	0.00159389	0.62771	FALSE
ASCRP3007900	-0.912492	10.378	-5.41785	0.000190035	0.00159921	0.623197	FALSE
ASCRP3012766	-0.667486	5.7946	-5.41359	0.000191295	0.0016059	0.616344	FALSE
ASCRP3012621	0.541028	4.98697	5.41355	0.000191308	0.0016059	0.616275	FALSE
ASCRP3006377	-0.780797	5.74852	-5.41319	0.000191415	0.0016059	0.615694	FALSE
ASCRP3009669	0.635588	5.88308	5.41049	0.000192218	0.00160885	0.611355	FALSE
ASCRP3005499	0.772336	5.02562	5.41041	0.000192241	0.00160885	0.611233	FALSE
ASCRP3000536	0.601398	5.64188	5.40966	0.000192465	0.00160885	0.610023	FALSE
ASCRP3009406	0.577645	4.88377	5.40938	0.000192548	0.00160885	0.609578	FALSE
ASCRP3010299	-0.768159	5.8005	-5.40869	0.000192754	0.00160895	0.608465	FALSE
ASCRP3010574	0.835895	5.18672	5.4077	0.000193052	0.00160981	0.606865	FALSE
ASCRP3007235	0.549083	5.23043	5.40666	0.000193365	0.00161079	0.605188	FALSE
ASCRP3011587	0.532607	5.12932	5.40498	0.00019387	0.00161336	0.602483	FALSE
ASCRP3008726	-1.26076	7.67894	-5.40369	0.000194257	0.00161496	0.600411	TRUE
ASCRP3004251	-0.481761	5.96751	-5.39771	0.00019607	0.00162839	0.59078	FALSE
ASCRP3004285	0.996578	8.24223	5.39471	0.000196988	0.00163302	0.585937	FALSE
ASCRP3002500	-0.54379	6.15134	-5.39459	0.000197024	0.00163302	0.585749	FALSE
ASCRP3010232	-0.550397	5.29004	-5.39172	0.000197905	0.00163868	0.58112	FALSE
ASCRP3007458	0.581242	6.40656	5.37879	0.000201925	0.00167028	0.560274	FALSE
ASCRP3012652	-0.720306	5.6651	-5.37728	0.000202399	0.00167253	0.55784	FALSE
ASCRP3002878	0.708223	6.12322	5.37312	0.000203714	0.00168171	0.551125	FALSE
ASCRP3007429	0.625645	5.69366	5.37139	0.000204263	0.00168456	0.548334	FALSE
ASCRP3008126	0.560394	5.82705	5.36697	0.000205675	0.00169248	0.541195	FALSE
ASCRP3006332	-0.493294	5.28357	-5.36664	0.000205782	0.00169248	0.540655	FALSE
ASCRP3011716	1.04564	6.20123	5.36646	0.000205839	0.00169248	0.540367	TRUE
ASCRP3011814	0.513237	5.46413	5.36085	0.000207648	0.00170565	0.531296	FALSE
ASCRP3003994	0.478256	5.09271	5.35714	0.000208852	0.00171352	0.525303	FALSE
ASCRP3005600	1.14509	6.73958	5.35619	0.000209162	0.00171352	0.523766	TRUE
ASCRP3005492	-0.517262	5.54794	-5.35598	0.000209229	0.00171352	0.523434	FALSE
ASCRP3007194	0.624193	5.26494	5.34829	0.000211756	0.00173139	0.510986	FALSE
ASCRP3008324	-0.747114	6.19273	-5.34773	0.00021194	0.00173139	0.510088	FALSE
ASCRP3010410	-0.871553	11.8109	-5.34743	0.000212041	0.00173139	0.509591	FALSE
ASCRP3009730	-0.524935	5.8718	-5.34611	0.000212476	0.00173323	0.507468	FALSE
ASCRP3013293	-0.529689	5.32786	-5.34542	0.000212708	0.0017334	0.506337	FALSE
ASCRP3003116	-0.712366	5.65766	-5.34205	0.000213829	0.00174081	0.500891	FALSE
ASCRP3001163	-0.876148	9.58508	-5.34098	0.000214185	0.00174199	0.499166	FALSE
ASCRP3012802	0.781499	5.65834	5.3379	0.00021522	0.00174827	0.494165	FALSE
ASCRP3000021	0.543363	4.92335	5.33742	0.000215381	0.00174827	0.493394	FALSE
ASCRP3003742	-0.824059	6.33973	-5.33471	0.000216293	0.00175395	0.489011	FALSE
ASCRP3010522	-0.901378	6.06333	-5.33002	0.000217886	0.00176513	0.481406	FALSE
ASCRP3006970	0.773974	5.04357	5.32691	0.000218947	0.00177199	0.476371	FALSE
ASCRP3005668	0.705198	5.72073	5.32502	0.000219597	0.0017755	0.473299	FALSE
ASCRP3013435	0.731002	5.88977	5.32078	0.000221057	0.00178445	0.46643	FALSE
ASCRP3007143	-0.918967	12.3802	-5.32055	0.000221136	0.00178445	0.466056	FALSE
ASCRP3009238	-0.60272	5.42346	-5.31698	0.000222377	0.00179248	0.460258	FALSE
ASCRP3005591	0.512075	5.51601	5.31643	0.000222566	0.00179248	0.459377	FALSE
ASCRP3005840	-0.481021	5.52272	-5.31566	0.000222835	0.0017929	0.458125	FALSE
ASCRP3009913	0.544288	5.33365	5.31344	0.00022361	0.00179738	0.454525	FALSE
ASCRP3010717	0.641573	5.9451	5.30975	0.000224907	0.00180581	0.448531	FALSE
ASCRP3007147	-0.76641	4.84996	-5.30868	0.000225285	0.00180581	0.446792	FALSE
ASCRP3010110	-0.655908	5.13491	-5.30859	0.000225316	0.00180581	0.446651	FALSE
ASCRP3005066	0.77294	5.05554	5.30449	0.000226769	0.00181569	0.439987	FALSE
ASCRP3011058	0.693302	5.10403	5.3027	0.000227407	0.00181904	0.437074	FALSE
ASCRP3011193	0.765934	5.41052	5.30151	0.000227828	0.00182064	0.435155	FALSE
ASCRP3005051	0.624231	4.938	5.29822	0.000229008	0.00182829	0.429804	FALSE
ASCRP3005780	-0.55998	6.12522	-5.29585	0.00022986	0.00183332	0.425956	FALSE
ASCRP3008706	-0.689568	5.70325	-5.29014	0.000231929	0.00184804	0.416669	FALSE
ASCRP3000031	-0.576366	6.09876	-5.27981	0.000235722	0.00187644	0.399858	FALSE
ASCRP3013275	0.554615	5.03413	5.2791	0.000235985	0.00187673	0.398703	FALSE
ASCRP3013360	0.618454	4.98062	5.27176	0.000238719	0.00189664	0.386765	FALSE
ASCRP3003019	-0.689565	12.305	-5.26823	0.000240048	0.00190537	0.381009	FALSE
ASCRP3008069	-0.925983	6.07741	-5.26601	0.00024089	0.00190971	0.377384	FALSE
ASCRP3009981	0.514842	5.05789	5.26526	0.000241173	0.00190971	0.376164	FALSE
ASCRP3011629	-1.23502	6.46007	-5.26463	0.00024141	0.00190971	0.375146	TRUE
ASCRP3011561	0.683863	4.7569	5.26434	0.000241522	0.00190971	0.374667	FALSE
ASCRP3010775	-1.21808	8.71883	-5.26341	0.000241876	0.00191068	0.373148	TRUE
ASCRP3011210	0.457833	5.03518	5.26027	0.000243071	0.00191829	0.368041	FALSE
ASCRP3002989	0.534395	5.35968	5.25423	0.000245394	0.00193477	0.358186	FALSE
ASCRP3000051	-0.890828	9.34414	-5.25354	0.000245659	0.001935	0.357069	FALSE
ASCRP3011596	-1.00966	5.74533	-5.25008	0.000247004	0.00194374	0.35141	TRUE
ASCRP3001673	-0.635911	5.06529	-5.24674	0.000248304	0.00195211	0.345969	FALSE
ASCRP3006896	-0.8774	10.5357	-5.2457	0.000248712	0.00195345	0.344271	FALSE
ASCRP3000322	0.544693	5.34119	5.24434	0.000249245	0.00195578	0.342053	FALSE
ASCRP3002933	0.655545	5.16216	5.24083	0.000250629	0.00196477	0.336312	FALSE
ASCRP3004679	1.39851	8.70364	5.23967	0.000251086	0.00196648	0.334426	TRUE
ASCRP3002286	0.684521	5.65871	5.23796	0.000251766	0.00196994	0.331625	FALSE
ASCRP3010034	-0.672232	5.87431	-5.23643	0.000252374	0.00197282	0.329127	FALSE
ASCRP3001026	0.565372	5.53923	5.23494	0.000252966	0.00197558	0.326699	FALSE
ASCRP3000905	0.652113	5.4437	5.2343	0.00025322	0.00197569	0.32566	FALSE
ASCRP3001294	0.553378	5.18966	5.22659	0.000256321	0.001998	0.313046	FALSE
ASCRP3008369	1.94527	6.40993	5.2256	0.00025672	0.00199922	0.311435	TRUE
ASCRP3004487	0.692351	5.29671	5.22362	0.000257522	0.00200357	0.308203	FALSE
ASCRP3004317	0.810751	5.26581	5.22243	0.000258007	0.00200546	0.306253	FALSE
ASCRP3010288	-0.484175	6.46585	-5.21799	0.000259823	0.00201766	0.298989	FALSE
ASCRP3006508	-1.16421	6.5085	-5.21519	0.000260976	0.00202471	0.294401	TRUE
ASCRP3004993	0.504304	5.75093	5.21351	0.000261669	0.00202743	0.291653	FALSE
ASCRP3007924	0.765106	8.02826	5.21315	0.000261818	0.00202743	0.291066	FALSE
ASCRP3008786	0.527025	5.59748	5.21247	0.0002621	0.00202771	0.28995	FALSE
ASCRP3010114	0.494013	5.06455	5.20558	0.000264968	0.00204798	0.278674	FALSE
ASCRP3003274	0.525399	5.16012	5.20019	0.000267236	0.00206357	0.269846	FALSE
ASCRP3009014	-1.08464	10.5347	-5.19652	0.000268792	0.00207364	0.263832	TRUE
ASCRP3004461	-0.844645	6.18469	-5.19376	0.000269971	0.00207969	0.259296	FALSE
ASCRP3002860	0.674446	5.38369	5.1935	0.00027008	0.00207969	0.258877	FALSE
ASCRP3000193	0.707478	5.78803	5.1917	0.00027085	0.00208319	0.255931	FALSE
ASCRP3002847	0.530083	5.69115	5.19126	0.00027104	0.00208319	0.255205	FALSE
ASCRP3007827	-0.849617	6.69713	-5.18858	0.000272194	0.00209012	0.250803	FALSE
ASCRP3009396	0.572508	5.13236	5.18604	0.00027329	0.00209658	0.246639	FALSE
ASCRP3011633	0.767977	6.52728	5.1848	0.000273826	0.00209874	0.244612	FALSE
ASCRP3002632	0.649517	5.51201	5.18145	0.000275283	0.00210795	0.239113	FALSE
ASCRP3009137	-0.655198	5.32034	-5.1792	0.000276267	0.00211352	0.235419	FALSE
ASCRP3009204	0.863559	6.11614	5.17841	0.000276614	0.00211421	0.234118	FALSE
ASCRP3009202	0.672725	5.2583	5.17216	0.000279365	0.00213326	0.223868	FALSE
ASCRP3008217	0.689135	5.49648	5.17107	0.00027985	0.00213499	0.222071	FALSE
ASCRP3002462	-1.07743	7.12699	-5.16905	0.000280748	0.00213986	0.218752	TRUE
ASCRP3008375	0.526674	5.08707	5.16413	0.00028295	0.00215466	0.21066	FALSE
ASCRP3006784	1.71765	9.42435	5.16301	0.00028345	0.00215647	0.208832	TRUE
ASCRP3004184	0.562194	6.48945	5.15625	0.00028651	0.00217774	0.197714	FALSE
ASCRP3004336	1.04395	5.48447	5.15375	0.000287651	0.00218316	0.193596	TRUE
ASCRP3004458	0.748075	5.42814	5.15352	0.000287753	0.00218316	0.193231	FALSE
ASCRP3012520	0.834098	5.54331	5.14947	0.000289613	0.00219526	0.186556	FALSE
ASCRP3004710	0.646275	5.29584	5.14544	0.000291474	0.00220571	0.179924	FALSE
ASCRP3012909	0.515397	6.05086	5.14532	0.000291527	0.00220571	0.179734	FALSE
ASCRP3000959	-0.708492	5.49547	-5.14015	0.000293933	0.00222188	0.171222	FALSE
ASCRP3002499	0.69589	5.46973	5.13723	0.000295302	0.00223018	0.16641	FALSE
ASCRP3011017	0.484527	4.93792	5.13597	0.000295897	0.00223263	0.164327	FALSE
ASCRP3010040	-0.481343	6.73884	-5.13412	0.000296767	0.00223715	0.161286	FALSE
ASCRP3003815	0.648041	5.11393	5.13031	0.000298571	0.00224869	0.15501	FALSE
ASCRP3008887	0.966074	6.64035	5.12451	0.000301342	0.00226565	0.145447	FALSE
ASCRP3010151	0.846987	6.21667	5.12434	0.000301425	0.00226565	0.14516	FALSE
ASCRP3003334	0.646494	5.45248	5.12388	0.000301647	0.00226565	0.144399	FALSE
ASCRP3000680	1.21266	6.65565	5.11747	0.000304739	0.00228679	0.133839	TRUE
ASCRP3003270	0.571531	5.07273	5.11632	0.000305299	0.00228891	0.131937	FALSE
ASCRP3001488	-0.810664	5.584	-5.11505	0.000305918	0.00229147	0.129841	FALSE
ASCRP3005811	-0.813785	7.20645	-5.11249	0.00030717	0.00229875	0.125613	FALSE
ASCRP3000839	0.688543	5.17084	5.10944	0.000308665	0.00230785	0.120586	FALSE
ASCRP3009900	-0.470368	5.18729	-5.10877	0.000308993	0.00230821	0.119484	FALSE
ASCRP3001599	-0.423061	5.46214	-5.1058	0.000310462	0.00231709	0.114574	FALSE
ASCRP3004664	0.451852	5.09036	5.09872	0.000313988	0.00233971	0.102884	FALSE
ASCRP3001283	0.978193	6.45384	5.09858	0.00031406	0.00233971	0.102645	FALSE
ASCRP3011217	-0.696281	5.83132	-5.09648	0.000315114	0.00234544	0.0991762	FALSE
ASCRP3005292	0.66395	5.74096	5.09226	0.000317245	0.00235917	0.0921993	FALSE
ASCRP3003338	-0.878547	6.18232	-5.09117	0.000317797	0.00235995	0.0903981	FALSE
ASCRP3006286	0.456334	5.58413	5.09092	0.000317923	0.00235995	0.0899893	FALSE
ASCRP3000627	-0.581278	6.51927	-5.08592	0.000320476	0.00237677	0.081709	FALSE
ASCRP3012746	0.629271	5.06896	5.08256	0.0003222	0.00238741	0.0761541	FALSE
ASCRP3000179	-1.05209	7.477	-5.07621	0.000325486	0.00240959	0.0656521	TRUE
ASCRP3001975	-0.604856	6.82514	-5.07451	0.000326373	0.00241399	0.0628345	FALSE
ASCRP3008305	0.471658	4.97633	5.07364	0.000326826	0.00241488	0.0613985	FALSE
ASCRP3009612	0.527454	5.06025	5.07263	0.000327356	0.00241488	0.059722	FALSE
ASCRP3000304	-1.24865	5.95489	-5.0726	0.000327372	0.00241488	0.0596698	TRUE
ASCRP3003397	-0.625292	6.33283	-5.06584	0.000330931	0.00243895	0.0484788	FALSE
ASCRP3009937	-0.491301	5.37698	-5.06503	0.000331362	0.00243995	0.0471313	FALSE
ASCRP3000843	-0.511068	5.55864	-5.06426	0.000331769	0.00244077	0.0458589	FALSE
ASCRP3008529	-0.470447	7.69976	-5.05927	0.000334434	0.00245818	0.0375785	FALSE
ASCRP3003669	0.644514	6.0855	5.05822	0.000334998	0.00245852	0.035834	FALSE
ASCRP3001726	0.579321	5.41864	5.05807	0.000335077	0.00245852	0.0355913	FALSE
ASCRP3008716	0.479258	5.6694	5.05482	0.000336826	0.00246916	0.0302018	FALSE
ASCRP3008538	0.743881	6.23419	5.0534	0.00033759	0.00247256	0.0278569	FALSE
ASCRP3000112	-1.13327	7.12641	-5.04878	0.000340104	0.00248877	0.0201779	TRUE
ASCRP3004123	-0.552625	6.72005	-5.04775	0.000340665	0.00249066	0.0184738	FALSE
ASCRP3010635	0.609852	6.81839	5.04551	0.000341891	0.00249741	0.0147545	FALSE
ASCRP3005648	-0.918607	7.90034	-5.04328	0.000343113	0.00250411	0.0110637	FALSE
ASCRP3010062	0.912682	5.54192	5.04171	0.000343978	0.00250821	0.00845738	FALSE
ASCRP3008532	-0.75018	6.64329	-5.03888	0.000345547	0.00251743	0.00374644	FALSE
ASCRP3007902	-1.06694	9.26781	-5.03467	0.000347888	0.00253224	-0.00323965	TRUE
ASCRP3006672	0.59247	5.17883	5.03374	0.000348404	0.00253376	-0.00477545	FALSE
ASCRP3007671	1.78567	7.62556	5.03244	0.000349136	0.00253685	-0.00694557	TRUE
ASCRP3006941	-0.531946	5.45488	-5.0311	0.000349888	0.00254008	-0.00917347	FALSE
ASCRP3006468	-0.578379	5.92867	-5.03034	0.000350316	0.00254095	-0.0104383	FALSE
ASCRP3004531	0.576748	5.15163	5.02962	0.00035072	0.00254164	-0.0116315	FALSE
ASCRP3010588	0.680139	4.88371	5.02714	0.000352117	0.00254905	-0.0157439	FALSE
ASCRP3007295	-1.14176	7.80485	-5.0266	0.000352426	0.00254905	-0.0166527	TRUE
ASCRP3004320	-1.00255	6.9525	-5.02606	0.000352728	0.00254905	-0.0175383	TRUE
ASCRP3012583	0.550196	5.07013	5.02562	0.000352978	0.00254905	-0.0182728	FALSE
ASCRP3002315	-0.98466	6.73131	-5.02448	0.000353625	0.00255148	-0.0201668	FALSE
ASCRP3010244	0.601335	5.25194	5.02346	0.000354207	0.00255345	-0.0218687	FALSE
ASCRP3008564	0.484729	7.03209	5.02259	0.0003547	0.00255477	-0.0233076	FALSE
ASCRP3006566	0.83232	6.52588	5.0198	0.000356296	0.00256403	-0.0279549	FALSE
ASCRP3008922	0.537184	5.08114	5.01775	0.00035747	0.00257003	-0.0313566	FALSE
ASCRP3004893	0.947348	6.27142	5.01726	0.000357754	0.00257003	-0.0321795	FALSE
ASCRP3012248	-0.576061	6.83902	-5.01408	0.000359587	0.00258095	-0.0374667	FALSE
ASCRP3008701	-0.908607	5.69395	-5.01321	0.00036009	0.00258232	-0.0389152	FALSE
ASCRP3010056	-0.807413	5.78944	-5.00539	0.000364651	0.00261275	-0.0519373	FALSE
ASCRP3008771	0.56437	4.97196	4.99914	0.000368334	0.00263685	-0.062336	FALSE
ASCRP3000525	0.46636	5.57749	4.99625	0.000370055	0.00264687	-0.0671589	FALSE
ASCRP3013516	0.589218	5.16589	4.99423	0.000371258	0.00265318	-0.0705165	FALSE
ASCRP3006807	-0.807704	5.72581	-4.99298	0.000372009	0.00265624	-0.0726068	FALSE
ASCRP3008684	0.955511	5.36219	4.99018	0.000373692	0.00266595	-0.0772774	FALSE
ASCRP3011060	0.708927	6.25087	4.98947	0.00037412	0.0026667	-0.0784607	FALSE
ASCRP3007132	-0.598065	5.79548	-4.98844	0.000374742	0.00266883	-0.0801799	FALSE
ASCRP3012864	0.616657	5.02539	4.98689	0.000375676	0.00267317	-0.0827559	FALSE
ASCRP3013213	-0.845748	7.11608	-4.98487	0.000376902	0.00267958	-0.0861254	FALSE
ASCRP3005575	-0.936903	6.16374	-4.98216	0.000378553	0.00268761	-0.0906471	FALSE
ASCRP3002626	-0.407638	5.64484	-4.98195	0.000378684	0.00268761	-0.0910042	FALSE
ASCRP3004694	-0.888889	6.22156	-4.97648	0.000382036	0.00270907	-0.100122	FALSE
ASCRP3004630	0.609791	5.48929	4.97315	0.000384092	0.00272131	-0.105674	FALSE
ASCRP3003542	-0.885426	6.50316	-4.97004	0.000386025	0.00273266	-0.110868	FALSE
ASCRP3012926	0.611045	5.18074	4.96944	0.000386401	0.00273297	-0.111873	FALSE
ASCRP3006203	0.653946	5.11288	4.96826	0.000387136	0.00273452	-0.11384	FALSE
ASCRP3003267	0.57327	5.31268	4.968	0.0003873	0.00273452	-0.114278	FALSE
ASCRP3003741	-1.10394	6.47246	-4.9673	0.000387739	0.00273452	-0.115451	TRUE
ASCRP3010567	-0.839531	6.67014	-4.96697	0.000387946	0.00273452	-0.116	FALSE
ASCRP3002035	0.461725	5.08706	4.96631	0.000388358	0.00273509	-0.117101	FALSE
ASCRP3008189	0.822822	5.74503	4.96549	0.000388874	0.00273639	-0.118473	FALSE
ASCRP3008783	0.733222	5.48548	4.96261	0.000390685	0.00274678	-0.123278	FALSE
ASCRP3009970	0.509781	5.96742	4.96168	0.000391271	0.00274856	-0.12483	FALSE
ASCRP3012593	0.767233	6.44818	4.96098	0.000391717	0.00274935	-0.126006	FALSE
ASCRP3011543	0.686442	5.07798	4.96023	0.000392193	0.00275035	-0.127263	FALSE
ASCRP3011622	0.643709	5.6415	4.95891	0.000393028	0.00275235	-0.129463	FALSE
ASCRP3007179	-0.686199	5.30137	-4.95873	0.000393145	0.00275235	-0.129772	FALSE
ASCRP3011319	-0.748817	5.68114	-4.94911	0.000399303	0.00279309	-0.145846	FALSE
ASCRP3008589	-1.01997	7.13149	-4.94773	0.000400199	0.00279538	-0.148165	TRUE
ASCRP3004139	-0.818116	7.4705	-4.94756	0.000400309	0.00279538	-0.148449	FALSE
ASCRP3007920	-0.879538	8.74892	-4.94552	0.000401631	0.00280224	-0.151858	FALSE
ASCRP3006580	0.707673	5.5605	4.9448	0.000402098	0.00280298	-0.153061	FALSE
ASCRP3002912	-0.636023	5.59183	-4.94431	0.000402417	0.00280298	-0.15388	FALSE
ASCRP3009596	-0.779023	5.84174	-4.9395	0.000405562	0.00282066	-0.161932	FALSE
ASCRP3009398	0.615974	4.87835	4.93938	0.000405639	0.00282066	-0.162127	FALSE
ASCRP3011144	0.949458	6.08237	4.93824	0.000406389	0.0028235	-0.164039	FALSE
ASCRP3008940	0.931288	6.74048	4.93509	0.000408466	0.00283554	-0.169311	FALSE
ASCRP3008901	0.614961	6.1641	4.93439	0.000408928	0.00283636	-0.170481	FALSE
ASCRP3010026	-0.85146	5.61073	-4.93182	0.000410632	0.00284577	-0.174779	FALSE
ASCRP3008128	-0.855259	6.4025	-4.93131	0.000410975	0.00284577	-0.175643	FALSE
ASCRP3011717	0.661047	5.14138	4.93011	0.000411774	0.00284768	-0.177653	FALSE
ASCRP3003106	-0.436806	5.55628	-4.92986	0.000411941	0.00284768	-0.178072	FALSE
ASCRP3009495	-0.543823	6.24688	-4.92743	0.000413565	0.00285651	-0.182141	FALSE
ASCRP3003857	-0.427118	5.66549	-4.92515	0.000415093	0.00286466	-0.185954	FALSE
ASCRP3001979	0.763116	4.99813	4.92208	0.000417168	0.0028764	-0.19111	FALSE
ASCRP3006712	-1.10071	7.63461	-4.92131	0.000417687	0.0028764	-0.192395	TRUE
ASCRP3008197	-0.535177	5.3648	-4.92109	0.00041784	0.0028764	-0.192773	FALSE
ASCRP3005565	0.703911	5.12194	4.91751	0.000420268	0.0028907	-0.198765	FALSE
ASCRP3003840	0.713034	5.32794	4.9162	0.00042116	0.00289249	-0.200957	FALSE
ASCRP3003950	0.809938	5.38738	4.9161	0.00042123	0.00289249	-0.201129	FALSE
ASCRP3009902	0.682082	6.50043	4.9125	0.000423698	0.00290702	-0.20717	FALSE
ASCRP3009148	0.749583	5.17124	4.91187	0.000424129	0.00290756	-0.208222	FALSE
ASCRP3003961	0.578202	5.05547	4.90987	0.000425511	0.00291461	-0.211584	FALSE
ASCRP3008036	0.65183	6.25656	4.90833	0.000426574	0.00291947	-0.214166	FALSE
ASCRP3006321	0.748258	5.0987	4.90591	0.000428253	0.00292821	-0.218227	FALSE
ASCRP3001967	0.657728	6.06388	4.90547	0.000428562	0.00292821	-0.218972	FALSE
ASCRP3003341	-0.686294	5.10664	-4.90232	0.000430755	0.00294076	-0.224248	FALSE
ASCRP3008266	0.613502	6.37723	4.90082	0.000431807	0.0029455	-0.226771	FALSE
ASCRP3011002	-0.871934	7.20766	-4.89918	0.000432954	0.00295089	-0.229514	FALSE
ASCRP3010488	-1.15795	10.957	-4.89708	0.000434439	0.00295801	-0.233054	TRUE
ASCRP3013526	-0.41385	5.37134	-4.89668	0.000434716	0.00295801	-0.233714	FALSE
ASCRP3007035	-0.415892	5.02305	-4.89617	0.00043508	0.00295804	-0.234578	FALSE
ASCRP3013312	-0.583511	5.76222	-4.89268	0.000437552	0.0029724	-0.240436	FALSE
ASCRP3006072	-0.684167	9.85971	-4.89053	0.000439085	0.00298036	-0.244052	FALSE
ASCRP3002404	-0.955066	6.56824	-4.88861	0.000440457	0.00298721	-0.247276	FALSE
ASCRP3013206	-0.806727	6.28629	-4.88807	0.000440843	0.00298737	-0.248182	FALSE
ASCRP3005290	0.546098	6.01323	4.88742	0.000441313	0.0029881	-0.249283	FALSE
ASCRP3007963	0.536146	5.76881	4.88198	0.00044523	0.00301215	-0.258419	FALSE
ASCRP3006214	-0.51485	5.33114	-4.8806	0.000446233	0.00301646	-0.260746	FALSE
ASCRP3010231	-1.05078	6.42286	-4.88001	0.000446663	0.0030169	-0.261741	TRUE
ASCRP3003719	-0.786864	5.68827	-4.87755	0.000448453	0.00302651	-0.265875	FALSE
ASCRP3011689	0.462357	4.9491	4.87651	0.000449214	0.00302916	-0.267627	FALSE
ASCRP3012699	0.423906	5.69088	4.87582	0.000449715	0.00303007	-0.26878	FALSE
ASCRP3002629	-0.776474	9.94459	-4.87467	0.000450557	0.00303326	-0.270714	FALSE
ASCRP3012939	-0.864953	13.5368	-4.8735	0.000451413	0.00303648	-0.272676	FALSE
ASCRP3006030	-0.633034	7.02067	-4.87302	0.000451771	0.00303648	-0.273495	FALSE
ASCRP3004815	0.54349	5.14622	4.86604	0.000456936	0.00306869	-0.285245	FALSE
ASCRP3009638	-0.740485	5.97448	-4.86026	0.000461257	0.00309519	-0.294974	FALSE
ASCRP3010541	0.545696	5.3521	4.85703	0.000463694	0.00310901	-0.30042	FALSE
ASCRP3005096	-0.696542	5.41748	-4.85517	0.000465101	0.00311591	-0.303552	FALSE
ASCRP3000749	-1.04702	7.7477	-4.8532	0.000466594	0.00312338	-0.306863	TRUE
ASCRP3005753	-0.708181	6.98512	-4.85268	0.000466993	0.00312351	-0.307746	FALSE
ASCRP3002472	0.569061	5.40348	4.85043	0.000468708	0.00313244	-0.311534	FALSE
ASCRP3011380	0.654835	4.97974	4.84887	0.0004699	0.00313787	-0.314161	FALSE
ASCRP3008595	-0.592822	5.57377	-4.84763	0.000470851	0.00314167	-0.31625	FALSE
ASCRP3007981	0.564124	5.76692	4.84391	0.000473717	0.00315824	-0.32252	FALSE
ASCRP3004313	0.582363	5.47678	4.84332	0.000474178	0.00315876	-0.323526	FALSE
ASCRP3005111	-0.752519	5.5737	-4.84115	0.000475858	0.00316739	-0.32718	FALSE
ASCRP3000735	0.523426	5.17124	4.83678	0.000479263	0.00318748	-0.334548	FALSE
ASCRP3009375	0.434192	5.10316	4.83504	0.000480626	0.00319398	-0.337484	FALSE
ASCRP3012104	0.625863	5.29311	4.83109	0.000483735	0.00321205	-0.344146	FALSE
ASCRP3000777	-0.549808	5.24681	-4.82965	0.000484877	0.00321704	-0.346584	FALSE
ASCRP3012913	-0.475532	6.19644	-4.82648	0.000487393	0.00322904	-0.351931	FALSE
ASCRP3012653	-0.457152	5.20513	-4.82639	0.000487468	0.00322904	-0.352091	FALSE
ASCRP3012330	-0.52683	5.948	-4.82468	0.000488831	0.00323547	-0.354976	FALSE
ASCRP3001605	1.03627	6.36156	4.82036	0.000492294	0.00325577	-0.362268	TRUE
ASCRP3007466	0.912521	5.97567	4.81908	0.000493325	0.00325808	-0.364431	FALSE
ASCRP3011332	-1.27612	6.39376	-4.81892	0.000493453	0.00325808	-0.364698	TRUE
ASCRP3010426	-0.585397	5.47566	-4.81846	0.000493828	0.00325808	-0.365483	FALSE
ASCRP3001602	0.571968	5.20934	4.81766	0.000494478	0.00325976	-0.366841	FALSE
ASCRP3008088	0.680364	6.80779	4.81643	0.000495468	0.00326368	-0.36891	FALSE
ASCRP3008772	0.530111	5.91364	4.81113	0.000499787	0.0032895	-0.377876	FALSE
ASCRP3002141	0.523508	4.90434	4.80438	0.000505336	0.00332337	-0.389284	FALSE
ASCRP3010948	0.582947	5.13577	4.80379	0.000505829	0.00332396	-0.390291	FALSE
ASCRP3006871	0.434855	4.89408	4.80116	0.000508009	0.00333563	-0.394733	FALSE
ASCRP3004526	0.822543	5.77858	4.80063	0.000508451	0.00333588	-0.395633	FALSE
ASCRP3001538	0.428618	6.09402	4.79815	0.000510523	0.0033468	-0.399832	FALSE
ASCRP3000026	-0.807746	6.26692	-4.79698	0.000511496	0.00335052	-0.401799	FALSE
ASCRP3008418	-0.709839	6.28044	-4.79157	0.000516054	0.0033777	-0.410965	FALSE
ASCRP3009077	-0.431073	5.29884	-4.78934	0.000517944	0.00338738	-0.41474	FALSE
ASCRP3005965	-0.480847	5.48549	-4.78812	0.000518984	0.00339149	-0.416812	FALSE
ASCRP3009769	0.492524	5.38069	4.78248	0.000523799	0.00342024	-0.426351	FALSE
ASCRP3004286	1.32457	6.54318	4.78139	0.000524744	0.0034237	-0.428213	TRUE
ASCRP3011759	0.564166	5.16581	4.77818	0.000527508	0.00343547	-0.43364	FALSE
ASCRP3008518	0.516819	5.52456	4.77813	0.000527557	0.00343547	-0.433736	FALSE
ASCRP3007497	-0.736462	5.58538	-4.77785	0.000527797	0.00343547	-0.434206	FALSE
ASCRP3012713	-0.460049	7.02552	-4.7771	0.000528445	0.00343698	-0.435473	FALSE
ASCRP3006706	0.596024	5.11651	4.7746	0.000530622	0.00344842	-0.43972	FALSE
ASCRP3011029	0.588308	5.50222	4.77266	0.000532311	0.00345667	-0.443001	FALSE
ASCRP3009786	-0.533686	6.59679	-4.77048	0.000534219	0.00346633	-0.446696	FALSE
ASCRP3003096	-0.59472	5.47558	-4.76984	0.000534782	0.00346664	-0.447785	FALSE
ASCRP3005248	-0.949188	8.39412	-4.76908	0.000535451	0.00346664	-0.449076	FALSE
ASCRP3000459	0.594005	5.18507	4.76868	0.000535804	0.00346664	-0.449757	FALSE
ASCRP3004307	0.440005	5.61116	4.76851	0.000535949	0.00346664	-0.450035	FALSE
ASCRP3002022	0.598193	5.82561	4.76742	0.000536912	0.00346766	-0.451889	FALSE
ASCRP3006170	-0.803954	12.2414	-4.76738	0.000536947	0.00346766	-0.451958	FALSE
ASCRP3005229	0.472046	4.99482	4.7653	0.000538785	0.00347613	-0.455487	FALSE
ASCRP3008628	0.466057	5.54091	4.76494	0.000539101	0.00347613	-0.456092	FALSE
ASCRP3001380	0.67556	5.33009	4.76276	0.000541038	0.00348376	-0.459795	FALSE
ASCRP3010818	-0.531438	5.92113	-4.7624	0.000541356	0.00348376	-0.460402	FALSE
ASCRP3012439	0.568008	5.96222	4.76218	0.000541553	0.00348376	-0.460777	FALSE
ASCRP3000514	-0.509759	5.46391	-4.76039	0.000543149	0.00349131	-0.463817	FALSE
ASCRP3011354	0.470805	4.94706	4.75318	0.000549622	0.00352952	-0.476051	FALSE
ASCRP3012605	0.788607	7.30094	4.75282	0.000549949	0.00352952	-0.476665	FALSE
ASCRP3000979	0.633673	5.49849	4.74925	0.000553186	0.00354753	-0.482726	FALSE
ASCRP3008696	-0.624642	6.83214	-4.74655	0.000555651	0.00356057	-0.487317	FALSE
ASCRP3002917	0.491988	5.27456	4.74232	0.000559533	0.00358266	-0.494505	FALSE
ASCRP3010257	-0.757082	5.63271	-4.74133	0.000560438	0.00358567	-0.496175	FALSE
ASCRP3012683	-0.379712	5.00483	-4.73709	0.000564365	0.003608	-0.503384	FALSE
ASCRP3002664	-0.552251	6.09833	-4.73025	0.000570763	0.00364607	-0.515022	FALSE
ASCRP3001401	-0.705537	5.2006	-4.72872	0.000572201	0.00365243	-0.517621	FALSE
ASCRP3008283	0.57223	5.42464	4.72824	0.000572653	0.00365249	-0.518436	FALSE
ASCRP3000812	0.722612	5.42601	4.72564	0.000575112	0.00366534	-0.522858	FALSE
ASCRP3012425	-0.776084	5.99361	-4.72492	0.000575794	0.00366685	-0.524082	FALSE
ASCRP3008183	-0.859967	7.23277	-4.72228	0.00057831	0.00367944	-0.528583	FALSE
ASCRP3010797	-0.848664	6.12221	-4.72189	0.000578683	0.00367944	-0.52925	FALSE
ASCRP3001103	0.697228	5.12826	4.72144	0.000579108	0.00367944	-0.530008	FALSE
ASCRP3010126	0.90904	6.14386	4.72043	0.000580077	0.00368275	-0.531733	FALSE
ASCRP3008824	-0.421643	5.97637	-4.71941	0.000581049	0.00368608	-0.533461	FALSE
ASCRP3009490	0.459694	5.33741	4.71866	0.000581765	0.00368779	-0.534733	FALSE
ASCRP3003693	0.502704	5.30689	4.71704	0.000583328	0.00369486	-0.537502	FALSE
ASCRP3001890	0.428884	5.3802	4.7159	0.000584428	0.00369898	-0.539447	FALSE
ASCRP3009969	0.528817	5.21975	4.71496	0.000585327	0.00370184	-0.541034	FALSE
ASCRP3009739	0.662613	5.2699	4.71247	0.000587741	0.00371122	-0.545282	FALSE
ASCRP3003264	0.56199	5.10607	4.71242	0.000587786	0.00371122	-0.545361	FALSE
ASCRP3010279	-0.657355	5.52344	-4.71204	0.000588161	0.00371122	-0.54602	FALSE
ASCRP3004463	-0.473515	5.15074	-4.70912	0.000591	0.00372628	-0.55099	FALSE
ASCRP3012687	-0.434339	5.01701	-4.70767	0.000592418	0.00373237	-0.553464	FALSE
ASCRP3013085	0.54257	5.2319	4.70619	0.00059386	0.0037386	-0.555974	FALSE
ASCRP3003862	-0.646182	5.67639	-4.70532	0.000594717	0.00374114	-0.557462	FALSE
ASCRP3009093	-0.796694	5.41656	-4.70372	0.000596292	0.00374819	-0.560192	FALSE
ASCRP3003965	0.942981	6.49532	4.703	0.000597002	0.00374979	-0.56142	FALSE
ASCRP3013461	-1.2361	6.62655	-4.70231	0.000597684	0.00375028	-0.562599	TRUE
ASCRP3008956	0.633413	5.13341	4.702	0.00059799	0.00375028	-0.563126	FALSE
ASCRP3007718	-0.611089	6.58247	-4.70088	0.000599095	0.00375436	-0.565032	FALSE
ASCRP3006362	-0.531803	5.85388	-4.69539	0.000604551	0.00378568	-0.57439	FALSE
ASCRP3002518	0.731628	5.41103	4.69415	0.000605792	0.00378987	-0.576505	FALSE
ASCRP3009216	-0.937487	6.31701	-4.6938	0.00060614	0.00378987	-0.577098	FALSE
ASCRP3004827	-0.963464	5.51463	-4.69196	0.000607985	0.00379563	-0.580235	FALSE
ASCRP3008575	-0.681579	5.61387	-4.6916	0.00060835	0.00379563	-0.580854	FALSE
ASCRP3008185	0.648537	5.57488	4.69151	0.000608442	0.00379563	-0.58101	FALSE
ASCRP3006760	-0.833435	5.53922	-4.68944	0.00061052	0.00380571	-0.58453	FALSE
ASCRP3008973	-0.925878	6.56511	-4.68701	0.000612979	0.00381816	-0.588678	FALSE
ASCRP3008082	0.651702	5.32894	4.68568	0.000614329	0.00382082	-0.590947	FALSE
ASCRP3000367	1.18313	7.05686	4.68568	0.000614333	0.00382082	-0.590955	TRUE
ASCRP3009637	0.619847	5.51694	4.6834	0.000616654	0.00383135	-0.594847	FALSE
ASCRP3000859	0.747172	6.34804	4.68272	0.000617348	0.00383135	-0.596006	FALSE
ASCRP3012572	-0.975926	5.91827	-4.68265	0.00061742	0.00383135	-0.596126	FALSE
ASCRP3011503	-0.46186	6.97814	-4.68043	0.000619684	0.00384251	-0.599904	FALSE
ASCRP3011795	0.49872	5.45756	4.67705	0.000623165	0.00386119	-0.605684	FALSE
ASCRP3009873	0.58651	5.16972	4.67633	0.000623909	0.0038629	-0.606917	FALSE
ASCRP3004377	-0.490514	6.80585	-4.67547	0.000624798	0.00386477	-0.608386	FALSE
ASCRP3008558	0.505886	5.48827	4.67511	0.000625165	0.00386477	-0.608991	FALSE
ASCRP3011931	-1.11422	7.52021	-4.67467	0.000625618	0.00386477	-0.609739	TRUE
ASCRP3002951	0.508719	5.98099	4.67333	0.000627016	0.00387051	-0.612041	FALSE
ASCRP3008448	-1.03488	8.98624	-4.66187	0.000639025	0.00394169	-0.631616	TRUE
ASCRP3003258	0.516526	5.14419	4.66099	0.000639961	0.00394452	-0.633128	FALSE
ASCRP3008525	0.58967	5.21387	4.66005	0.000640959	0.00394771	-0.634734	FALSE
ASCRP3008241	-0.472585	6.57872	-4.65607	0.000645191	0.00397081	-0.641524	FALSE
ASCRP3000767	-0.523878	5.33457	-4.6528	0.000648704	0.00398788	-0.647127	FALSE
ASCRP3008852	0.4796	5.77563	4.6525	0.000649021	0.00398788	-0.647631	FALSE
ASCRP3000983	-0.680595	5.11736	-4.65214	0.000649415	0.00398788	-0.648257	FALSE
ASCRP3001837	0.543941	5.38508	4.65129	0.000650331	0.00399054	-0.649711	FALSE
ASCRP3001020	0.633373	5.3962	4.65047	0.000651213	0.00399167	-0.651109	FALSE
ASCRP3000412	-0.659784	5.18681	-4.65022	0.000651484	0.00399167	-0.651539	FALSE
ASCRP3006658	-1.02362	6.04846	-4.64932	0.000652462	0.00399451	-0.653086	TRUE
ASCRP3002350	0.800027	5.49217	4.6489	0.000652916	0.00399451	-0.653803	FALSE
ASCRP3010421	-0.936063	9.683	-4.64642	0.000655601	0.00400796	-0.658036	FALSE
ASCRP3004937	0.635612	5.23983	4.64327	0.00065904	0.00402555	-0.663435	FALSE
ASCRP3000120	-0.562925	5.26981	-4.64289	0.000659453	0.00402555	-0.664081	FALSE
ASCRP3001925	-1.11571	6.87053	-4.64156	0.000660916	0.00403103	-0.666366	TRUE
ASCRP3000887	0.525674	5.19814	4.64118	0.000661329	0.00403103	-0.667011	FALSE
ASCRP3003190	-0.85273	6.32354	-4.64041	0.000662178	0.00403322	-0.668334	FALSE
ASCRP3006187	-0.72815	6.2457	-4.63965	0.000663009	0.0040353	-0.669628	FALSE
ASCRP3005316	-0.942696	12.558	-4.63845	0.000664334	0.00404039	-0.671687	FALSE
ASCRP3000946	-1.02508	5.90741	-4.63648	0.000666511	0.00405064	-0.675063	TRUE
ASCRP3000173	-0.468726	5.20843	-4.63325	0.000670094	0.00406942	-0.680593	FALSE
ASCRP3002222	0.394487	5.37401	4.62694	0.000677157	0.00410928	-0.691406	FALSE
ASCRP3010952	-1.30984	5.89614	-4.62646	0.000677689	0.00410949	-0.692217	TRUE
ASCRP3009420	0.863499	6.4459	4.62602	0.000678192	0.00410952	-0.692982	FALSE
ASCRP3001951	0.51847	5.60646	4.62289	0.000681727	0.0041279	-0.698343	FALSE
ASCRP3000700	0.588198	5.48923	4.62095	0.000683931	0.00413821	-0.701672	FALSE
ASCRP3004195	0.462059	5.01158	4.61427	0.00069157	0.00418041	-0.713128	FALSE
ASCRP3001497	0.496806	5.31255	4.61396	0.000691919	0.00418041	-0.713648	FALSE
ASCRP3003430	0.46263	5.38745	4.61301	0.000693018	0.00418398	-0.715285	FALSE
ASCRP3000724	-1.08514	7.37519	-4.60925	0.000697363	0.00420591	-0.72173	TRUE
ASCRP3007654	-0.620774	13.0085	-4.60899	0.00069767	0.00420591	-0.722184	FALSE
ASCRP3009924	0.666968	6.0466	4.60647	0.000700597	0.00422047	-0.726501	FALSE
ASCRP3001264	0.466809	4.95803	4.60443	0.000702976	0.00422918	-0.729997	FALSE
ASCRP3004884	-0.974717	6.2408	-4.60436	0.000703068	0.00422918	-0.730132	FALSE
ASCRP3001081	0.490461	5.62142	4.60296	0.000704703	0.00423592	-0.732527	FALSE
ASCRP3000006	0.602333	4.98492	4.60045	0.000707657	0.00425058	-0.73684	FALSE
ASCRP3010976	-0.550949	5.63307	-4.59888	0.000709502	0.00425856	-0.739525	FALSE
ASCRP3007938	0.6875	5.36021	4.59745	0.000711201	0.00426565	-0.741991	FALSE
ASCRP3000292	0.505459	5.22264	4.5967	0.000712089	0.00426788	-0.743278	FALSE
ASCRP3008770	-0.626099	5.94411	-4.59475	0.000714401	0.00427862	-0.74662	FALSE
ASCRP3005010	-0.820506	6.48034	-4.59004	0.000720036	0.00430924	-0.75472	FALSE
ASCRP3002368	-0.615864	5.33916	-4.58432	0.000726937	0.00434739	-0.764554	FALSE
ASCRP3001316	0.610573	5.05617	4.58322	0.000728263	0.00435216	-0.766434	FALSE
ASCRP3010274	-0.637248	5.11271	-4.57667	0.000736266	0.0043968	-0.7777	FALSE
ASCRP3009923	-0.444857	5.29367	-4.57227	0.000741691	0.00442248	-0.785268	FALSE
ASCRP3003565	0.544742	7.04051	4.57203	0.000741986	0.00442248	-0.785678	FALSE
ASCRP3007828	-1.07661	6.2699	-4.57188	0.000742175	0.00442248	-0.78594	TRUE
ASCRP3007001	-0.948241	5.62483	-4.57045	0.000743952	0.00442987	-0.788405	FALSE
ASCRP3011559	1.27832	7.2165	4.56948	0.000745153	0.00443382	-0.790069	TRUE
ASCRP3000116	-0.50514	5.58397	-4.56826	0.000746668	0.00443963	-0.792162	FALSE
ASCRP3011904	0.59279	5.48879	4.5662	0.000749245	0.00445175	-0.795714	FALSE
ASCRP3006611	-0.772519	5.98108	-4.56458	0.00075127	0.00446056	-0.798496	FALSE
ASCRP3000133	-0.420246	5.95089	-4.56292	0.000753359	0.00446975	-0.801358	FALSE
ASCRP3010180	0.482919	5.71273	4.56234	0.000754093	0.00447089	-0.802362	FALSE
ASCRP3012025	0.500008	5.60865	4.55974	0.000757364	0.00448706	-0.806823	FALSE
ASCRP3009782	0.597143	5.3003	4.55759	0.000760097	0.00450002	-0.810535	FALSE
ASCRP3006154	0.758694	5.37225	4.55675	0.000761163	0.0045031	-0.81198	FALSE
ASCRP3002148	0.648195	5.52057	4.55533	0.000762965	0.00451052	-0.814417	FALSE
ASCRP3004124	0.530267	5.90228	4.55169	0.000767625	0.00453482	-0.820692	FALSE
ASCRP3012155	-0.413024	5.18307	-4.54725	0.000773351	0.00456537	-0.828351	FALSE
ASCRP3004404	-0.770329	6.38274	-4.54059	0.000782008	0.00461318	-0.839823	FALSE
ASCRP3009668	0.61105	5.55029	4.53613	0.000787867	0.00464442	-0.847514	FALSE
ASCRP3006731	-0.474243	6.00012	-4.53463	0.000789849	0.00465277	-0.850103	FALSE
ASCRP3009525	0.608647	5.37388	4.53188	0.000793495	0.0046689	-0.854849	FALSE
ASCRP3002604	0.528189	5.22123	4.53171	0.000793719	0.0046689	-0.855139	FALSE
ASCRP3006238	0.418521	5.34719	4.531	0.000794659	0.0046711	-0.856359	FALSE
ASCRP3004592	-0.613791	6.47651	-4.52771	0.000799055	0.00469359	-0.862042	FALSE
ASCRP3011118	0.562418	5.87171	4.52578	0.000801637	0.00470172	-0.865366	FALSE
ASCRP3001439	0.366609	5.29902	4.52513	0.000802516	0.00470172	-0.866495	FALSE
ASCRP3011291	-1.09515	6.07755	-4.5251	0.000802547	0.00470172	-0.866536	TRUE
ASCRP3007674	0.57574	5.27768	4.52498	0.000802719	0.00470172	-0.866756	FALSE
ASCRP3005794	0.668424	4.88907	4.52271	0.000805772	0.00471625	-0.870667	FALSE
ASCRP3006366	-0.840147	7.40033	-4.51915	0.000810596	0.00474112	-0.876816	FALSE
ASCRP3010314	-1.09886	7.70263	-4.51244	0.000819768	0.00478933	-0.888408	TRUE
ASCRP3003585	0.46809	4.88004	4.51227	0.000819999	0.00478933	-0.888698	FALSE
ASCRP3001479	-0.861854	6.08912	-4.51149	0.000821064	0.00479216	-0.890036	FALSE
ASCRP3001715	1.08309	6.21843	4.50885	0.000824712	0.00481004	-0.894601	TRUE
ASCRP3011515	-0.598099	5.39805	-4.50794	0.000825977	0.00481402	-0.896181	FALSE
ASCRP3004470	-0.366264	5.42004	-4.50533	0.000829601	0.00483172	-0.90069	FALSE
ASCRP3009293	-0.61816	6.38515	-4.50392	0.000831559	0.00483971	-0.903118	FALSE
ASCRP3006370	-0.636631	5.60699	-4.50226	0.000833879	0.00484979	-0.905988	FALSE
ASCRP3001629	-1.02395	7.53025	-4.49344	0.000846317	0.00491866	-0.921238	TRUE
ASCRP3002831	-0.889259	5.50448	-4.49137	0.000849275	0.00493237	-0.924831	FALSE
ASCRP3002697	0.596763	5.03807	4.48922	0.00085234	0.0049454	-0.928541	FALSE
ASCRP3005133	0.674546	5.48811	4.48896	0.000852717	0.0049454	-0.928996	FALSE
ASCRP3005548	0.650311	5.28705	4.48283	0.000861539	0.00499305	-0.939596	FALSE
ASCRP3001624	1.49296	8.22778	4.48153	0.000863427	0.00500048	-0.94185	TRUE
ASCRP3011258	-0.418689	5.03281	-4.47901	0.000867092	0.00501469	-0.946213	FALSE
ASCRP3003118	-0.561139	5.0762	-4.47901	0.000867096	0.00501469	-0.946217	FALSE
ASCRP3009776	-0.383637	5.45652	-4.47859	0.000867711	0.00501473	-0.946947	FALSE
ASCRP3009749	0.678018	5.86235	4.47701	0.000870011	0.0050245	-0.949672	FALSE
ASCRP3007575	-0.387043	6.18464	-4.47381	0.000874708	0.00504809	-0.955217	FALSE
ASCRP3006110	-0.393544	5.80515	-4.47134	0.000878355	0.00506559	-0.959501	FALSE
ASCRP3004606	0.731719	6.03288	4.46805	0.000883231	0.00509015	-0.965201	FALSE
ASCRP3007728	-0.757345	6.79861	-4.46644	0.000885624	0.00509877	-0.967987	FALSE
ASCRP3003414	0.478791	5.38527	4.46591	0.000886417	0.00509877	-0.968909	FALSE
ASCRP3005527	0.41903	5.49769	4.4658	0.000886581	0.00509877	-0.969099	FALSE
ASCRP3007745	-0.534759	5.53214	-4.46332	0.000890286	0.00511651	-0.973393	FALSE
ASCRP3010128	0.470273	4.93732	4.46132	0.000893291	0.0051302	-0.976862	FALSE
ASCRP3007080	-0.846256	8.41456	-4.4562	0.000901029	0.00517044	-0.985741	FALSE
ASCRP3000448	-0.609454	5.44097	-4.45585	0.000901552	0.00517044	-0.986338	FALSE
ASCRP3007453	0.503929	5.21854	4.45259	0.000906522	0.00519423	-0.991999	FALSE
ASCRP3009402	-1.06178	7.28156	-4.4523	0.000906958	0.00519423	-0.992493	TRUE
ASCRP3001309	0.548166	5.47691	4.45091	0.000909089	0.00519821	-0.994909	FALSE
ASCRP3005321	0.482035	5.27198	4.45069	0.00090943	0.00519821	-0.995295	FALSE
ASCRP3006998	-0.984056	7.06334	-4.45061	0.000909544	0.00519821	-0.995424	FALSE
ASCRP3002095	-0.821847	7.42879	-4.44799	0.000913578	0.00521765	-0.99998	FALSE
ASCRP3009207	0.405632	5.0274	4.44686	0.000915313	0.00522394	-1.00193	FALSE
ASCRP3010753	-0.447543	5.71798	-4.44439	0.000919125	0.00524206	-1.00621	FALSE
ASCRP3003936	0.661929	5.71626	4.44236	0.000922289	0.00525647	-1.00975	FALSE
ASCRP3010285	-0.985195	8.9369	-4.44118	0.000924126	0.00525981	-1.0118	FALSE
ASCRP3010754	0.551508	4.97185	4.44116	0.000924149	0.00525981	-1.01182	FALSE
ASCRP3006893	0.644032	5.53626	4.43629	0.000931779	0.00529957	-1.02028	FALSE
ASCRP3008924	-0.752765	5.46066	-4.43414	0.000935165	0.00531517	-1.02402	FALSE
ASCRP3012162	0.509433	4.96267	4.43195	0.00093862	0.00533113	-1.02781	FALSE
ASCRP3005818	-0.499398	6.64928	-4.43121	0.000939793	0.00533412	-1.0291	FALSE
ASCRP3011641	0.594343	5.05125	4.43007	0.000941603	0.00534072	-1.03108	FALSE
ASCRP3002131	0.535809	5.08848	4.42411	0.000951118	0.00539097	-1.04143	FALSE
ASCRP3000497	0.76466	6.15106	4.42255	0.000953631	0.00540151	-1.04414	FALSE
ASCRP3008093	0.504309	5.40086	4.42104	0.000956071	0.00541161	-1.04677	FALSE
ASCRP3006509	-1.22252	7.15357	-4.42054	0.00095688	0.00541247	-1.04764	TRUE
ASCRP3010439	-0.542868	6.22047	-4.41931	0.000958871	0.00542002	-1.04978	FALSE
ASCRP3010475	0.439461	4.90819	4.41679	0.000962949	0.00543934	-1.05415	FALSE
ASCRP3010480	0.796361	5.48957	4.41556	0.000964959	0.00544696	-1.05629	FALSE
ASCRP3001260	0.77967	6.39777	4.4131	0.000968969	0.00546309	-1.06056	FALSE
ASCRP3005494	-0.500698	6.40447	-4.413	0.000969141	0.00546309	-1.06074	FALSE
ASCRP3012795	-0.941277	5.4984	-4.4115	0.000971594	0.00547318	-1.06334	FALSE
ASCRP3000988	0.455752	5.44973	4.40974	0.000974499	0.00548556	-1.06642	FALSE
ASCRP3000708	0.470212	5.07054	4.40929	0.000975236	0.00548556	-1.06719	FALSE
ASCRP3002918	-0.827399	7.46349	-4.40896	0.000975788	0.00548556	-1.06778	FALSE
ASCRP3009141	-0.486724	5.51058	-4.40827	0.000976923	0.00548561	-1.06897	FALSE
ASCRP3004573	0.735732	5.97272	4.40814	0.000977127	0.00548561	-1.06919	FALSE
ASCRP3001935	-0.411402	5.42433	-4.40434	0.000983434	0.00551727	-1.07581	FALSE
ASCRP3004328	-0.70906	5.78004	-4.40231	0.000986817	0.00553248	-1.07934	FALSE
ASCRP3007201	-0.766931	5.10133	-4.40107	0.000988886	0.00554032	-1.08149	FALSE
ASCRP3008763	0.504665	5.03525	4.39731	0.000995201	0.00557191	-1.08804	FALSE
ASCRP3010869	-0.414434	5.38011	-4.39549	0.000998269	0.00558529	-1.09121	FALSE
ASCRP3007854	0.513946	5.14504	4.39308	0.00100234	0.00560427	-1.0954	FALSE
ASCRP3011735	-0.401349	5.62137	-4.39077	0.00100628	0.00562246	-1.09943	FALSE
ASCRP3000479	0.608621	5.48347	4.38868	0.00100983	0.00563735	-1.10305	FALSE
ASCRP3006225	0.530167	5.83977	4.38841	0.00101031	0.00563735	-1.10354	FALSE
ASCRP3010580	0.53654	5.14855	4.38376	0.00101829	0.00567805	-1.11164	FALSE
ASCRP3013614	-1.00409	9.97889	-4.38203	0.00102127	0.00569083	-1.11464	TRUE
ASCRP3007869	-0.7792	11.3076	-4.3811	0.00102288	0.00569596	-1.11626	FALSE
ASCRP3013003	0.487119	4.96121	4.38051	0.00102391	0.00569784	-1.1173	FALSE
ASCRP3011309	0.856252	6.12036	4.37911	0.00102635	0.00570754	-1.11974	FALSE
ASCRP3009218	0.824325	5.74941	4.37629	0.00103125	0.00573093	-1.12464	FALSE
ASCRP3009290	-0.963731	6.51462	-4.37564	0.00103239	0.00573141	-1.12578	FALSE
ASCRP3002536	-0.65792	5.89533	-4.37545	0.00103272	0.00573141	-1.12611	FALSE
ASCRP3008559	-0.8	13.213	-4.37429	0.00103475	0.00573733	-1.12813	FALSE
ASCRP3013243	-0.420149	5.78774	-4.37405	0.00103518	0.00573733	-1.12856	FALSE
ASCRP3005079	-0.682855	5.57254	-4.3717	0.00103931	0.00575636	-1.13265	FALSE
ASCRP3006761	-0.445697	5.66665	-4.36897	0.00104413	0.00577917	-1.13741	FALSE
ASCRP3005731	0.500133	5.75163	4.36817	0.00104554	0.00577998	-1.13879	FALSE
ASCRP3004909	1.11386	5.94946	4.36809	0.00104568	0.00577998	-1.13893	TRUE
ASCRP3005449	-0.470333	6.4813	-4.36674	0.00104809	0.0057894	-1.1413	FALSE
ASCRP3004053	0.63069	4.93803	4.35978	0.00106054	0.00585425	-1.15344	FALSE
ASCRP3009997	0.534885	5.33599	4.35903	0.00106188	0.00585773	-1.15474	FALSE
ASCRP3006361	-0.761687	6.24557	-4.35819	0.0010634	0.00585838	-1.15622	FALSE
ASCRP3013255	0.74715	5.39486	4.35818	0.00106342	0.00585838	-1.15623	FALSE
ASCRP3011204	-0.620932	5.62993	-4.35676	0.00106599	0.00586269	-1.15871	FALSE
ASCRP3007337	0.563695	5.38666	4.35669	0.0010661	0.00586269	-1.15882	FALSE
ASCRP3012923	-0.489836	5.12573	-4.35637	0.0010667	0.00586269	-1.15939	FALSE
ASCRP3005791	-0.405627	5.01138	-4.35617	0.00106704	0.00586269	-1.15973	FALSE
ASCRP3001927	0.475486	5.32169	4.35502	0.00106913	0.00587025	-1.16174	FALSE
ASCRP3003739	-1.00743	6.66844	-4.35439	0.00107027	0.0058726	-1.16283	TRUE
ASCRP3013307	-0.449501	5.795	-4.35028	0.00107778	0.00590986	-1.17002	FALSE
ASCRP3000909	-0.87287	6.72176	-4.34773	0.00108246	0.00593007	-1.17447	FALSE
ASCRP3001326	-0.659318	5.45998	-4.34748	0.0010829	0.00593007	-1.1749	FALSE
ASCRP3006656	0.505384	5.60486	4.34654	0.00108464	0.00593565	-1.17655	FALSE
ASCRP3006701	-0.736302	5.45936	-4.34493	0.0010876	0.00594791	-1.17935	FALSE
ASCRP3001784	1.08803	6.25381	4.34445	0.00108849	0.00594802	-1.18019	TRUE
ASCRP3001971	0.788828	7.22605	4.34414	0.00108906	0.00594802	-1.18073	FALSE
ASCRP3007373	0.4786	4.95876	4.341	0.0010949	0.00597594	-1.18623	FALSE
ASCRP3002811	-0.377725	5.42185	-4.34014	0.00109649	0.00598058	-1.18772	FALSE
ASCRP3010035	0.477732	5.12208	4.33976	0.0010972	0.00598058	-1.18838	FALSE
ASCRP3001315	0.565837	5.48103	4.33766	0.00110113	0.00599801	-1.19205	FALSE
ASCRP3007668	-0.601408	5.35722	-4.33673	0.00110287	0.00600354	-1.19368	FALSE
ASCRP3009338	0.433656	5.26765	4.33539	0.00110538	0.00601325	-1.19602	FALSE
ASCRP3010674	0.586327	5.71236	4.33464	0.00110679	0.00601696	-1.19733	FALSE
ASCRP3007594	0.810366	6.515	4.33247	0.00111089	0.00603522	-1.20112	FALSE
ASCRP3009813	-0.715867	13.7821	-4.33016	0.00111525	0.0060525	-1.20516	FALSE
ASCRP3010582	-0.677582	11.687	-4.33001	0.00111553	0.0060525	-1.20541	FALSE
ASCRP3000421	-0.571757	5.33557	-4.32944	0.00111663	0.00605446	-1.20642	FALSE
ASCRP3003803	0.502885	5.21589	4.32569	0.00112377	0.00608917	-1.21298	FALSE
ASCRP3008504	-0.46911	6.07701	-4.32499	0.00112511	0.00608974	-1.2142	FALSE
ASCRP3012402	0.51572	6.29135	4.32486	0.00112535	0.00608974	-1.21442	FALSE
ASCRP3011108	0.62592	5.24822	4.32282	0.00112926	0.00610691	-1.21799	FALSE
ASCRP3007944	-0.546119	5.49407	-4.3223	0.00113027	0.00610834	-1.2189	FALSE
ASCRP3006955	-0.385995	6.15649	-4.31866	0.00113729	0.00613992	-1.22527	FALSE
ASCRP3003359	-0.520639	6.33572	-4.3185	0.0011376	0.00613992	-1.22555	FALSE
ASCRP3008652	0.549758	5.17616	4.31598	0.00114248	0.00616205	-1.22995	FALSE
ASCRP3005320	-0.42292	7.48291	-4.31557	0.00114328	0.00616205	-1.23066	FALSE
ASCRP3010970	-0.432583	5.31227	-4.31523	0.00114394	0.00616205	-1.23126	FALSE
ASCRP3007933	0.645056	6.0927	4.31468	0.00114502	0.00616381	-1.23223	FALSE
ASCRP3002177	-0.569444	6.15528	-4.31278	0.00114874	0.00617319	-1.23556	FALSE
ASCRP3012235	0.556314	5.15131	4.31265	0.00114898	0.00617319	-1.23578	FALSE
ASCRP3002355	0.457133	5.35008	4.31264	0.00114901	0.00617319	-1.2358	FALSE
ASCRP3003816	0.565731	4.87919	4.31194	0.00115036	0.00617647	-1.23701	FALSE
ASCRP3000376	-0.45072	5.04875	-4.31072	0.00115277	0.00618179	-1.23916	FALSE
ASCRP3003346	0.459972	5.75248	4.31067	0.00115286	0.00618179	-1.23924	FALSE
ASCRP3004287	1.01589	7.01104	4.30924	0.00115568	0.00619292	-1.24175	TRUE
ASCRP3008607	0.483965	5.59024	4.30434	0.00116537	0.00624076	-1.25033	FALSE
ASCRP3002582	-0.355935	5.38297	-4.30012	0.00117378	0.00628173	-1.25772	FALSE
ASCRP3013298	-0.591831	6.32246	-4.29537	0.00118331	0.00632732	-1.26603	FALSE
ASCRP3006310	0.442126	4.98523	4.29511	0.00118383	0.00632732	-1.26648	FALSE
ASCRP3006981	-0.461528	5.01915	-4.29329	0.00118751	0.00634289	-1.26967	FALSE
ASCRP3012878	-0.530409	5.71364	-4.28977	0.00119466	0.0063758	-1.27583	FALSE
ASCRP3005809	0.376034	4.89703	4.2895	0.00119522	0.0063758	-1.27631	FALSE
ASCRP3010249	0.475729	6.07601	4.28832	0.00119762	0.00638449	-1.27838	FALSE
ASCRP3002884	-0.530676	5.48564	-4.28754	0.00119922	0.00638889	-1.27975	FALSE
ASCRP3012175	-0.623703	5.84542	-4.28584	0.00120271	0.00640334	-1.28273	FALSE
ASCRP3011934	-1.08085	9.31921	-4.28495	0.00120453	0.00640887	-1.28428	TRUE
ASCRP3005983	0.539738	5.16977	4.28445	0.00120556	0.0064102	-1.28516	FALSE
ASCRP3010197	-0.469652	5.09933	-4.28169	0.00121126	0.00643637	-1.29001	FALSE
ASCRP3006925	-0.654261	6.16876	-4.28061	0.00121349	0.00644268	-1.2919	FALSE
ASCRP3006811	-0.372801	5.15251	-4.28036	0.00121401	0.00644268	-1.29234	FALSE
ASCRP3006768	0.484532	4.94648	4.27696	0.00122106	0.00647595	-1.29829	FALSE
ASCRP3008996	-0.828495	5.36244	-4.27636	0.00122233	0.00647851	-1.29935	FALSE
ASCRP3010188	-0.47388	6.07632	-4.27544	0.00122424	0.0064801	-1.30095	FALSE
ASCRP3000232	-0.728553	6.24708	-4.27539	0.00122435	0.0064801	-1.30105	FALSE
ASCRP3012679	-1.12647	6.55488	-4.27508	0.00122499	0.0064801	-1.30158	TRUE
ASCRP3000702	0.491907	5.031	4.27198	0.0012315	0.00651035	-1.30703	FALSE
ASCRP3004776	0.495442	5.03545	4.27109	0.00123336	0.00651604	-1.30858	FALSE
ASCRP3005623	-0.396244	6.08679	-4.26961	0.00123649	0.00652836	-1.31118	FALSE
ASCRP3002319	1.06792	7.13911	4.26555	0.0012451	0.00656963	-1.31831	TRUE
ASCRP3002420	-0.544086	6.62609	-4.26339	0.0012497	0.00658787	-1.3221	FALSE
ASCRP3010458	0.632415	5.95933	4.26318	0.00125015	0.00658787	-1.32247	FALSE
ASCRP3004348	0.396641	5.24815	4.26197	0.00125274	0.00659128	-1.32459	FALSE
ASCRP3011292	-0.523134	6.53754	-4.26192	0.00125284	0.00659128	-1.32468	FALSE
ASCRP3006365	-0.440849	5.11932	-4.26175	0.0012532	0.00659128	-1.32497	FALSE
ASCRP3012882	0.458498	5.01437	4.26067	0.00125552	0.00659929	-1.32687	FALSE
ASCRP3007708	-1.13346	7.15	-4.25875	0.00125964	0.00661673	-1.33023	TRUE
ASCRP3011107	-0.376001	5.04216	-4.25725	0.00126288	0.00662897	-1.33287	FALSE
ASCRP3006602	0.487228	7.17825	4.25693	0.00126358	0.00662897	-1.33344	FALSE
ASCRP3010088	0.474575	5.33832	4.25545	0.00126678	0.00664151	-1.33603	FALSE
ASCRP3009713	-0.393808	5.2098	-4.25105	0.00127634	0.00668404	-1.34375	FALSE
ASCRP3012295	0.491721	4.93883	4.25098	0.00127651	0.00668404	-1.34389	FALSE
ASCRP3011849	-0.579923	5.16708	-4.25027	0.00127805	0.00668784	-1.34513	FALSE
ASCRP3002165	-0.345011	6.42316	-4.24954	0.00127965	0.006692	-1.34641	FALSE
ASCRP3010905	0.564083	5.01931	4.24559	0.00128833	0.00673164	-1.35335	FALSE
ASCRP3006367	0.547012	5.17522	4.24534	0.00128886	0.00673164	-1.35378	FALSE
ASCRP3003716	0.706349	5.54863	4.2431	0.00129382	0.00675326	-1.35772	FALSE
ASCRP3003525	0.576159	5.19658	4.2414	0.00129759	0.00676865	-1.36071	FALSE
ASCRP3003501	0.540298	6.16488	4.24081	0.00129892	0.00676956	-1.36176	FALSE
ASCRP3003912	0.596071	4.9973	4.24058	0.00129941	0.00676956	-1.36214	FALSE
ASCRP3006298	-0.461079	5.82303	-4.24018	0.00130031	0.00677	-1.36286	FALSE
ASCRP3012632	-0.391473	5.2592	-4.23934	0.00130218	0.00677542	-1.36433	FALSE
ASCRP3003846	0.360717	4.8716	4.2385	0.00130406	0.00678095	-1.36581	FALSE
ASCRP3002670	0.505003	5.61196	4.2379	0.0013054	0.00678363	-1.36687	FALSE
ASCRP3005208	0.513512	5.12205	4.23542	0.00131094	0.00680814	-1.37121	FALSE
ASCRP3009629	-0.393547	5.40744	-4.23347	0.00131532	0.0068266	-1.37464	FALSE
ASCRP3004308	0.466335	5.48013	4.23266	0.00131715	0.00683177	-1.37606	FALSE
ASCRP3001676	-0.725353	5.11335	-4.23199	0.00131868	0.00683542	-1.37726	FALSE
ASCRP3009440	1.72189	8.45192	4.23059	0.00132184	0.00684748	-1.37971	TRUE
ASCRP3008114	0.576822	5.84276	4.22925	0.00132488	0.00685892	-1.38207	FALSE
ASCRP3012915	-0.510256	11.1188	-4.22518	0.00133415	0.00689865	-1.38923	FALSE
ASCRP3008527	1.18238	7.75876	4.22515	0.00133422	0.00689865	-1.38928	TRUE
ASCRP3008765	-0.431346	6.00303	-4.22377	0.00133738	0.00691062	-1.39171	FALSE
ASCRP3011553	0.556986	5.13782	4.22233	0.00134068	0.00692215	-1.39424	FALSE
ASCRP3001825	-0.796781	5.52759	-4.22206	0.00134129	0.00692215	-1.3947	FALSE
ASCRP3011397	0.407402	5.16336	4.21796	0.00135075	0.00696664	-1.40192	FALSE
ASCRP3006742	0.422372	5.58624	4.21749	0.00135184	0.00696789	-1.40275	FALSE
ASCRP3003202	0.644869	5.06499	4.21713	0.00135268	0.00696789	-1.40339	FALSE
ASCRP3009477	-0.485832	5.46321	-4.21608	0.00135512	0.0069761	-1.40524	FALSE
ASCRP3003399	-0.492713	5.54887	-4.21385	0.00136032	0.00699848	-1.40916	FALSE
ASCRP3009281	-0.798293	7.00727	-4.21185	0.001365	0.00701452	-1.41268	FALSE
ASCRP3004214	0.386579	5.1581	4.21178	0.00136514	0.00701452	-1.41279	FALSE
ASCRP3007501	2.28133	10.1492	4.20805	0.00137392	0.00705523	-1.41937	TRUE
ASCRP3009763	-0.459731	5.49671	-4.20755	0.0013751	0.00705689	-1.42025	FALSE
ASCRP3009064	-0.598106	5.36249	-4.20257	0.0013869	0.00711303	-1.42902	FALSE
ASCRP3001948	0.407638	5.11512	4.19907	0.00139525	0.00715141	-1.43518	FALSE
ASCRP3001755	0.855295	6.03959	4.19762	0.00139872	0.00716162	-1.43773	FALSE
ASCRP3008861	0.515348	5.16848	4.19752	0.00139898	0.00716162	-1.43792	FALSE
ASCRP3000853	-0.542046	5.78089	-4.19633	0.00140184	0.00717181	-1.44001	FALSE
ASCRP3009041	-0.766743	5.28202	-4.1951	0.00140479	0.00718248	-1.44217	FALSE
ASCRP3008409	-0.638745	5.75234	-4.19429	0.00140674	0.00718798	-1.44359	FALSE
ASCRP3006415	-0.942765	9.49572	-4.19388	0.00140773	0.00718858	-1.44431	FALSE
ASCRP3003937	-0.564471	5.89392	-4.19172	0.00141298	0.00721093	-1.44813	FALSE
ASCRP3010833	0.361224	5.08149	4.18923	0.00141903	0.00723731	-1.45251	FALSE
ASCRP3004958	0.883491	5.90858	4.18839	0.00142108	0.00724102	-1.45399	FALSE
ASCRP3001950	1.03244	6.96903	4.18821	0.00142151	0.00724102	-1.45431	TRUE
ASCRP3011403	0.505891	4.98888	4.18742	0.00142346	0.00724647	-1.45571	FALSE
ASCRP3000078	-0.449258	6.42647	-4.187	0.00142448	0.0072472	-1.45645	FALSE
ASCRP3005202	0.484809	5.33295	4.1839	0.00143209	0.00728139	-1.46191	FALSE
ASCRP3002266	-0.678115	5.98025	-4.18297	0.00143439	0.00728859	-1.46356	FALSE
ASCRP3009542	-0.538909	5.87798	-4.18231	0.001436	0.0072888	-1.46471	FALSE
ASCRP3009117	-0.590526	6.75904	-4.18223	0.00143619	0.0072888	-1.46485	FALSE
ASCRP3008058	-0.884731	11.3697	-4.18126	0.0014386	0.0072965	-1.46656	FALSE
ASCRP3007632	-0.407184	5.61445	-4.18023	0.00144114	0.00730232	-1.46838	FALSE
ASCRP3012906	0.384229	5.15386	4.18008	0.00144152	0.00730232	-1.46864	FALSE
ASCRP3005175	-0.378211	5.76677	-4.17959	0.00144275	0.00730408	-1.46952	FALSE
ASCRP3000425	-0.478678	5.12783	-4.17884	0.0014446	0.00730571	-1.47083	FALSE
ASCRP3011020	-0.831305	5.79943	-4.17874	0.00144484	0.00730571	-1.47101	FALSE
ASCRP3008836	-0.427435	5.17548	-4.17831	0.00144591	0.00730626	-1.47176	FALSE
ASCRP3002567	0.612719	6.00502	4.17798	0.00144672	0.00730626	-1.47234	FALSE
ASCRP3010105	-0.481134	5.45725	-4.17579	0.0014522	0.00732945	-1.47622	FALSE
ASCRP3010628	0.55499	5.78907	4.17531	0.00145338	0.00733091	-1.47705	FALSE
ASCRP3003631	0.491953	5.03229	4.17348	0.00145796	0.00734538	-1.48028	FALSE
ASCRP3011939	0.967905	5.97366	4.17315	0.0014588	0.00734538	-1.48087	FALSE
ASCRP3012486	0.460614	5.19706	4.1731	0.00145892	0.00734538	-1.48095	FALSE
ASCRP3000553	-0.568964	5.76537	-4.17168	0.0014625	0.00735889	-1.48346	FALSE
ASCRP3010103	0.506119	5.31712	4.17002	0.00146667	0.00737371	-1.48638	FALSE
ASCRP3001519	0.61187	4.81406	4.1698	0.00146723	0.00737371	-1.48678	FALSE
ASCRP3010534	0.510067	5.30159	4.16451	0.00148064	0.00743658	-1.49611	FALSE
ASCRP3001981	-0.878033	6.06229	-4.164	0.00148196	0.00743866	-1.49702	FALSE
ASCRP3006582	-0.74711	5.71224	-4.16301	0.00148447	0.00744671	-1.49875	FALSE
ASCRP3009894	0.626971	5.57662	4.1618	0.00148757	0.00745355	-1.50089	FALSE
ASCRP3011318	0.380016	6.18456	4.16164	0.00148797	0.00745355	-1.50117	FALSE
ASCRP3006137	-0.798966	6.09359	-4.16142	0.00148854	0.00745355	-1.50156	FALSE
ASCRP3005690	-0.438285	6.27738	-4.16072	0.00149033	0.00745776	-1.50279	FALSE
ASCRP3004191	0.600425	4.86581	4.16039	0.00149119	0.00745776	-1.50339	FALSE
ASCRP3007485	-0.574757	5.99868	-4.15796	0.00149745	0.00748452	-1.50768	FALSE
ASCRP3007456	0.512558	5.66697	4.15691	0.00150014	0.00748815	-1.50952	FALSE
ASCRP3008331	-0.470509	6.12503	-4.15681	0.00150042	0.00748815	-1.50971	FALSE
ASCRP3008612	0.570304	5.56044	4.15662	0.0015009	0.00748815	-1.51004	FALSE
ASCRP3000787	0.462371	4.994	4.15473	0.0015058	0.00750805	-1.51338	FALSE
ASCRP3011143	-0.346248	5.14127	-4.15379	0.00150822	0.00751559	-1.51503	FALSE
ASCRP3012347	0.544819	5.92543	4.15225	0.00151224	0.00752878	-1.51776	FALSE
ASCRP3012858	-0.496598	5.52301	-4.15207	0.00151269	0.00752878	-1.51806	FALSE
ASCRP3003343	-0.440065	5.11338	-4.15028	0.00151737	0.00754748	-1.52123	FALSE
ASCRP3001405	-0.433915	5.37702	-4.14897	0.0015208	0.00755921	-1.52355	FALSE
ASCRP3009855	0.602092	4.93793	4.14868	0.00152156	0.00755921	-1.52405	FALSE
ASCRP3007903	-0.705824	6.76949	-4.14813	0.00152301	0.00756189	-1.52504	FALSE
ASCRP3001063	-0.437649	5.20096	-4.14647	0.00152738	0.00757898	-1.52797	FALSE
ASCRP3011119	0.964105	8.3735	4.14334	0.00153563	0.00761535	-1.53349	FALSE
ASCRP3010355	0.404122	5.29885	4.13939	0.00154612	0.00766277	-1.54047	FALSE
ASCRP3006909	0.487445	5.43092	4.1388	0.00154769	0.00766597	-1.54151	FALSE
ASCRP3009956	0.468167	5.25672	4.13815	0.00154943	0.00766997	-1.54266	FALSE
ASCRP3009885	-0.945277	7.18177	-4.1357	0.00155598	0.00769778	-1.54699	FALSE
ASCRP3011715	-0.446328	5.28404	-4.1344	0.00155948	0.00771047	-1.54929	FALSE
ASCRP3005530	-0.714226	5.81477	-4.1333	0.00156243	0.00772041	-1.55123	FALSE
ASCRP3003800	-0.353105	5.29661	-4.13124	0.00156801	0.00774333	-1.55488	FALSE
ASCRP3004687	-0.856392	7.44701	-4.12964	0.00157235	0.00775649	-1.55771	FALSE
ASCRP3000331	0.461881	6.68844	4.12956	0.00157255	0.00775649	-1.55784	FALSE
ASCRP3012409	-0.596194	6.72501	-4.12579	0.00158281	0.00780118	-1.56451	FALSE
ASCRP3012285	0.704295	5.56688	4.12554	0.00158351	0.00780118	-1.56496	FALSE
ASCRP3000132	-0.560627	5.3744	-4.12186	0.00159358	0.00784611	-1.57145	FALSE
ASCRP3007840	-0.692819	6.09137	-4.12057	0.00159713	0.00785891	-1.57374	FALSE
ASCRP3008040	-0.41536	5.9445	-4.11966	0.00159965	0.00786659	-1.57535	FALSE
ASCRP3000214	0.894395	6.24169	4.11792	0.00160445	0.00788554	-1.57842	FALSE
ASCRP3009998	0.484288	5.3286	4.11558	0.00161097	0.00791286	-1.58258	FALSE
ASCRP3010263	-0.449797	5.81067	-4.11482	0.00161309	0.00791854	-1.58392	FALSE
ASCRP3003812	-0.624171	6.46217	-4.11256	0.00161939	0.00794278	-1.58792	FALSE
ASCRP3011781	-0.375453	5.13972	-4.11215	0.00162052	0.00794278	-1.58863	FALSE
ASCRP3013306	-0.416941	5.87905	-4.11201	0.00162092	0.00794278	-1.58888	FALSE
ASCRP3011877	-0.802017	13.7027	-4.11161	0.00162206	0.00794364	-1.5896	FALSE
ASCRP3005778	-0.507485	5.21966	-4.1079	0.00163248	0.00798994	-1.59617	FALSE
ASCRP3011660	-0.431467	6.15703	-4.1057	0.00163868	0.00801555	-1.60005	FALSE
ASCRP3012643	0.631201	5.21638	4.0976	0.00166179	0.00812375	-1.61439	FALSE
ASCRP3011246	0.45711	5.10688	4.09652	0.0016649	0.00813412	-1.61631	FALSE
ASCRP3010958	0.373777	6.75938	4.09152	0.00167937	0.00819575	-1.62517	FALSE
ASCRP3001747	0.428604	5.35441	4.09147	0.0016795	0.00819575	-1.62525	FALSE
ASCRP3000014	0.370742	5.12032	4.08682	0.00169307	0.00825708	-1.63349	FALSE
ASCRP3012772	-0.553835	5.08062	-4.08585	0.0016959	0.00826162	-1.63521	FALSE
ASCRP3000956	-0.482676	5.77774	-4.08582	0.00169601	0.00826162	-1.63527	FALSE
ASCRP3003562	-0.616591	9.83172	-4.08548	0.001697	0.00826162	-1.63587	FALSE
ASCRP3003723	-0.4352	5.30231	-4.08427	0.00170055	0.00827402	-1.63801	FALSE
ASCRP3012244	0.308949	5.60327	4.08196	0.00170736	0.00830226	-1.64211	FALSE
ASCRP3002839	0.76695	6.25947	4.07663	0.0017232	0.00837431	-1.65156	FALSE
ASCRP3002254	-0.516639	5.77106	-4.0743	0.00173017	0.00839928	-1.65569	FALSE
ASCRP3010849	-0.49562	5.85346	-4.07423	0.00173037	0.00839928	-1.65581	FALSE
ASCRP3012811	0.478097	5.16112	4.07374	0.00173185	0.00840148	-1.65668	FALSE
ASCRP3012267	-0.96101	6.07599	-4.07226	0.00173628	0.00841803	-1.6593	FALSE
ASCRP3012739	-1.08849	7.97179	-4.07132	0.00173911	0.00842682	-1.66097	TRUE
ASCRP3002854	-0.946606	6.09015	-4.06676	0.0017529	0.00848866	-1.66906	FALSE
ASCRP3011950	0.581643	6.5874	4.0653	0.00175735	0.00850031	-1.67165	FALSE
ASCRP3004709	-0.552255	5.59806	-4.06501	0.00175822	0.00850031	-1.67216	FALSE
ASCRP3007210	-0.57652	5.51021	-4.06495	0.0017584	0.00850031	-1.67226	FALSE
ASCRP3010492	-0.625559	5.77048	-4.0641	0.00176101	0.00850322	-1.67378	FALSE
ASCRP3001059	0.691987	6.24526	4.06408	0.00176107	0.00850322	-1.67381	FALSE
ASCRP3010512	1.099	7.51036	4.06352	0.00176278	0.0085065	-1.67481	TRUE
ASCRP3007527	0.806871	5.79306	4.06296	0.00176449	0.00850981	-1.67581	FALSE
ASCRP3007966	0.675265	8.51377	4.06138	0.00176933	0.00852815	-1.67861	FALSE
ASCRP3007061	-0.550018	5.08911	-4.05529	0.0017881	0.00860886	-1.68941	FALSE
ASCRP3006680	-0.721456	6.11785	-4.05508	0.00178874	0.00860886	-1.68978	FALSE
ASCRP3013439	0.525455	4.97338	4.05493	0.00178921	0.00860886	-1.69004	FALSE
ASCRP3002267	0.341783	5.9016	4.05326	0.00179441	0.00862731	-1.69302	FALSE
ASCRP3007114	-0.428394	6.68686	-4.05303	0.00179513	0.00862731	-1.69343	FALSE
ASCRP3001785	0.571698	5.40331	4.04801	0.00181084	0.00869771	-1.70234	FALSE
ASCRP3013554	-0.380809	5.5075	-4.04658	0.00181533	0.00871422	-1.70488	FALSE
ASCRP3007455	-0.55491	5.46686	-4.04441	0.00182215	0.00873998	-1.70872	FALSE
ASCRP3013008	-0.432516	5.67632	-4.04421	0.00182282	0.00873998	-1.70909	FALSE
ASCRP3012567	0.777123	5.99633	4.04268	0.00182764	0.008758	-1.71179	FALSE
ASCRP3009925	0.562222	5.20157	4.04189	0.00183015	0.00876495	-1.7132	FALSE
ASCRP3010399	0.516014	5.51451	4.04154	0.00183127	0.00876524	-1.71383	FALSE
ASCRP3005702	-0.727664	6.90105	-4.04009	0.00183588	0.00878221	-1.7164	FALSE
ASCRP3003137	-0.494363	5.98619	-4.03753	0.00184407	0.00881625	-1.72095	FALSE
ASCRP3009114	0.839705	6.68149	4.03668	0.00184679	0.00882362	-1.72246	FALSE
ASCRP3009532	-1.28222	10.0566	-4.03638	0.00184775	0.00882362	-1.72299	TRUE
ASCRP3010007	-0.425632	5.73618	-4.03468	0.00185319	0.00883981	-1.726	FALSE
ASCRP3006325	0.387455	5.64014	4.03466	0.00185328	0.00883981	-1.72605	FALSE
ASCRP3010880	-0.532517	5.82872	-4.03361	0.00185664	0.00885071	-1.72791	FALSE
ASCRP3005736	-0.512549	5.34365	-4.03324	0.00185784	0.00885128	-1.72856	FALSE
ASCRP3000674	0.491257	5.82426	4.03273	0.00185949	0.00885374	-1.72948	FALSE
ASCRP3004014	0.419371	5.67086	4.03242	0.0018605	0.00885374	-1.73003	FALSE
ASCRP3002391	0.396417	4.95987	4.03193	0.00186209	0.00885619	-1.7309	FALSE
ASCRP3010335	0.562151	5.75931	4.03113	0.00186467	0.00886335	-1.73232	FALSE
ASCRP3009089	-0.580988	5.85969	-4.02651	0.0018797	0.00892966	-1.74054	FALSE
ASCRP3001208	1.62348	8.99161	4.02592	0.00188161	0.00893358	-1.74157	TRUE
ASCRP3013514	0.406913	5.75068	4.02488	0.00188502	0.00894463	-1.74343	FALSE
ASCRP3010749	-0.400944	5.6761	-4.02444	0.00188647	0.00894634	-1.74421	FALSE
ASCRP3001579	0.542949	5.04892	4.02393	0.00188813	0.00894908	-1.74511	FALSE
ASCRP3012189	0.715597	5.93782	4.02058	0.00189916	0.00899619	-1.75107	FALSE
ASCRP3006665	-0.358928	5.58543	-4.01972	0.001902	0.00900078	-1.7526	FALSE
ASCRP3008194	-0.662835	5.53297	-4.01962	0.00190231	0.00900078	-1.75277	FALSE
ASCRP3010304	-0.786527	10.2415	-4.01744	0.00190954	0.00902982	-1.75665	FALSE
ASCRP3013495	0.660289	6.5276	4.017	0.00191102	0.00903162	-1.75744	FALSE
ASCRP3010660	0.62217	6.14495	4.0161	0.00191398	0.00904044	-1.75902	FALSE
ASCRP3011601	-0.366764	5.67536	-4.01457	0.00191911	0.00905946	-1.76176	FALSE
ASCRP3010481	0.490331	5.07076	4.01257	0.00192579	0.00908582	-1.76532	FALSE
ASCRP3011626	-0.415324	6.26675	-4.01152	0.00192928	0.00909709	-1.76717	FALSE
ASCRP3004105	0.574486	5.9901	4.01074	0.00193193	0.00910436	-1.76857	FALSE
ASCRP3012817	0.544425	6.01159	4.01023	0.00193362	0.00910712	-1.76947	FALSE
ASCRP3000957	-0.407315	5.82314	-4.00745	0.00194299	0.00914603	-1.77441	FALSE
ASCRP3013571	-0.472789	5.39506	-4.00607	0.00194768	0.0091609	-1.77688	FALSE
ASCRP3012770	-0.367364	5.46746	-4.00586	0.00194837	0.0091609	-1.77724	FALSE
ASCRP3001756	-0.705716	5.78216	-4.00338	0.00195681	0.00919508	-1.78166	FALSE
ASCRP3007449	-0.891871	8.24809	-4.00307	0.00195787	0.00919508	-1.78221	FALSE
ASCRP3009174	0.455597	5.29064	4.0018	0.00196219	0.00921014	-1.78447	FALSE
ASCRP3012854	-0.505534	5.48221	-3.99781	0.00197586	0.00926899	-1.79156	FALSE
ASCRP3007212	0.469707	6.22255	3.99697	0.00197876	0.00927733	-1.79307	FALSE
ASCRP3010082	-0.430429	5.46937	-3.99633	0.00198097	0.00928242	-1.79421	FALSE
ASCRP3002996	-0.915455	10.2334	-3.99595	0.00198227	0.0092829	-1.79488	FALSE
ASCRP3006128	-0.496523	5.65862	-3.99563	0.00198338	0.0092829	-1.79545	FALSE
ASCRP3000447	0.45291	5.77401	3.99532	0.00198445	0.0092829	-1.796	FALSE
ASCRP3006232	0.515439	5.10937	3.99243	0.00199446	0.00932446	-1.80115	FALSE
ASCRP3002822	-0.576768	5.9971	-3.9918	0.00199666	0.00932774	-1.80228	FALSE
ASCRP3001882	-0.372608	5.65121	-3.99158	0.00199743	0.00932774	-1.80267	FALSE
ASCRP3002565	0.489369	5.11445	3.99077	0.00200024	0.0093356	-1.80411	FALSE
ASCRP3012973	0.953439	5.88585	3.9896	0.0020043	0.00934855	-1.80618	FALSE
ASCRP3003302	-0.549935	5.93959	-3.98932	0.00200528	0.00934855	-1.80668	FALSE
ASCRP3000254	0.344608	5.05679	3.98559	0.00201834	0.00940043	-1.81332	FALSE
ASCRP3007576	0.382043	5.24615	3.98549	0.00201869	0.00940043	-1.81349	FALSE
ASCRP3002108	-1.03069	9.34542	-3.98417	0.00202335	0.0094168	-1.81585	TRUE
ASCRP3011045	-0.562439	5.24136	-3.98376	0.0020248	0.00941823	-1.81658	FALSE
ASCRP3005173	0.375039	5.70383	3.98322	0.0020267	0.00942177	-1.81754	FALSE
ASCRP3002121	0.507477	4.8976	3.9819	0.00203138	0.00943819	-1.8199	FALSE
ASCRP3010594	0.50417	5.24295	3.98081	0.00203523	0.00944982	-1.82183	FALSE
ASCRP3010272	-0.569413	5.4962	-3.98055	0.00203617	0.00944982	-1.82231	FALSE
ASCRP3009262	-0.460344	5.81386	-3.97994	0.00203831	0.0094544	-1.82338	FALSE
ASCRP3008789	-0.531592	5.57498	-3.97864	0.00204294	0.00947056	-1.8257	FALSE
ASCRP3006019	-0.326562	5.13341	-3.97495	0.00205614	0.00952639	-1.83228	FALSE
ASCRP3000121	0.471109	5.54467	3.97138	0.00206895	0.00958035	-1.83863	FALSE
ASCRP3009819	-0.777193	13.3326	-3.96878	0.00207836	0.00961852	-1.84327	FALSE
ASCRP3008618	-0.553355	5.21121	-3.96793	0.00208146	0.00962748	-1.84479	FALSE
ASCRP3009163	0.368221	5.28767	3.96412	0.00209532	0.00968615	-1.85157	FALSE
ASCRP3009614	-0.463265	5.82608	-3.9634	0.00209797	0.00969296	-1.85287	FALSE
ASCRP3000185	-0.429752	5.2241	-3.96165	0.00210437	0.00971377	-1.85598	FALSE
ASCRP3006145	-0.322523	6.6787	-3.96125	0.00210583	0.00971377	-1.85669	FALSE
ASCRP3010122	0.399088	5.30282	3.9612	0.002106	0.00971377	-1.85677	FALSE
ASCRP3001959	-0.732494	5.31021	-3.96057	0.00210835	0.00971914	-1.85791	FALSE
ASCRP3000434	0.435541	5.16717	3.95657	0.00212309	0.00978162	-1.86503	FALSE
ASCRP3005411	-0.813016	5.94251	-3.95625	0.00212428	0.00978166	-1.8656	FALSE
ASCRP3005210	-0.454842	5.42024	-3.95576	0.00212611	0.00978462	-1.86648	FALSE
ASCRP3002949	0.584599	5.57445	3.95542	0.00212735	0.00978487	-1.86708	FALSE
ASCRP3012034	0.467654	5.20068	3.94846	0.00215337	0.00989515	-1.8795	FALSE
ASCRP3011686	-0.429576	5.14896	-3.94836	0.00215373	0.00989515	-1.87967	FALSE
ASCRP3003110	0.454063	5.07147	3.94744	0.00215722	0.00990569	-1.88132	FALSE
ASCRP3002110	0.582141	5.49927	3.94588	0.0021631	0.00992714	-1.8841	FALSE
ASCRP3008561	0.443523	5.79524	3.94466	0.0021677	0.00994273	-1.88628	FALSE
ASCRP3007868	0.478355	5.411	3.94391	0.00217056	0.00995033	-1.88762	FALSE
ASCRP3011658	-0.452499	5.36921	-3.94313	0.00217351	0.00995829	-1.88901	FALSE
ASCRP3000556	0.9176	5.87826	3.9427	0.00217513	0.00996018	-1.88977	FALSE
ASCRP3010005	-0.379053	5.77906	-3.94214	0.00217727	0.00996444	-1.89077	FALSE
ASCRP3002535	0.412127	4.73963	3.94173	0.00217881	0.00996596	-1.8915	FALSE
ASCRP3011519	-0.38113	5.50826	-3.93736	0.00219554	0.0100369	-1.89931	FALSE
ASCRP3000323	0.413166	6.01905	3.93494	0.00220483	0.0100738	-1.90362	FALSE
ASCRP3005932	-0.39988	6.58598	-3.93362	0.00220993	0.0100915	-1.90598	FALSE
ASCRP3009797	0.384311	5.30801	3.93178	0.00221705	0.0101184	-1.90927	FALSE
ASCRP3000517	0.512335	6.9341	3.93055	0.00222179	0.0101293	-1.91145	FALSE
ASCRP3012658	0.489606	5.06114	3.93053	0.00222189	0.0101293	-1.9115	FALSE
ASCRP3003941	1.16222	7.9117	3.92985	0.00222453	0.0101357	-1.91271	TRUE
ASCRP3008452	-0.785022	5.84961	-3.92933	0.00222655	0.0101394	-1.91364	FALSE
ASCRP3003449	0.390815	5.01036	3.92814	0.0022312	0.0101549	-1.91577	FALSE
ASCRP3005567	-0.382285	5.20989	-3.92755	0.00223347	0.010158	-1.9168	FALSE
ASCRP3012329	-0.510391	6.43492	-3.92713	0.00223511	0.010158	-1.91755	FALSE
ASCRP3006410	0.558634	5.05398	3.92702	0.00223558	0.010158	-1.91777	FALSE
ASCRP3004152	-0.865553	6.5625	-3.92555	0.0022413	0.0101784	-1.92038	FALSE
ASCRP3008444	-0.601484	5.20137	-3.92519	0.00224272	0.0101792	-1.92102	FALSE
ASCRP3006148	-0.789953	5.65116	-3.92344	0.00224959	0.0102048	-1.92415	FALSE
ASCRP3008579	-0.545721	6.16757	-3.92177	0.00225617	0.0102291	-1.92713	FALSE
ASCRP3012787	0.526379	5.39029	3.91975	0.00226415	0.0102596	-1.93074	FALSE
ASCRP3011956	-0.545477	5.17787	-3.91941	0.00226549	0.01026	-1.93134	FALSE
ASCRP3001884	-0.868638	9.1401	-3.91906	0.00226689	0.0102607	-1.93197	FALSE
ASCRP3003781	-0.368985	6.53722	-3.91826	0.00227006	0.0102694	-1.9334	FALSE
ASCRP3010611	-0.684125	7.85865	-3.91669	0.00227631	0.0102921	-1.93621	FALSE
ASCRP3010806	-0.518839	6.66313	-3.90867	0.00230847	0.0104317	-1.95053	FALSE
ASCRP3008509	0.382183	5.49096	3.90813	0.00231066	0.0104359	-1.9515	FALSE
ASCRP3013207	-0.837021	7.64108	-3.90501	0.00232331	0.0104873	-1.95707	FALSE
ASCRP3002563	0.387019	4.82423	3.90412	0.00232694	0.010498	-1.95866	FALSE
ASCRP3007303	0.60715	5.15908	3.9036	0.00232905	0.0105017	-1.95959	FALSE
ASCRP3000503	0.451715	5.21719	3.90193	0.00233587	0.0105267	-1.96258	FALSE
ASCRP3010462	0.444587	5.04688	3.90004	0.00234362	0.0105559	-1.96595	FALSE
ASCRP3003692	0.582144	6.69328	3.89808	0.0023517	0.0105865	-1.96947	FALSE
ASCRP3007489	-0.435613	5.48276	-3.89716	0.00235547	0.0105977	-1.9711	FALSE
ASCRP3007473	0.338613	5.38891	3.8953	0.00236316	0.0106265	-1.97443	FALSE
ASCRP3003780	0.412347	5.75272	3.89385	0.00236916	0.0106432	-1.97702	FALSE
ASCRP3005343	0.749855	11.952	3.89378	0.00236946	0.0106432	-1.97715	FALSE
ASCRP3006510	0.617398	6.01477	3.88987	0.00238575	0.0107105	-1.98414	FALSE
ASCRP3001982	-0.34361	5.17339	-3.88849	0.00239154	0.0107307	-1.98661	FALSE
ASCRP3010172	0.345462	4.91788	3.88646	0.00240003	0.0107507	-1.99023	FALSE
ASCRP3004173	0.355224	6.59182	3.8864	0.00240031	0.0107507	-1.99035	FALSE
ASCRP3002589	0.494708	5.02519	3.88624	0.00240096	0.0107507	-1.99063	FALSE
ASCRP3008204	-0.83059	11.7598	-3.88618	0.00240122	0.0107507	-1.99074	FALSE
ASCRP3005761	-0.830193	5.30384	-3.88371	0.00241166	0.010785	-1.99516	FALSE
ASCRP3011224	0.325369	4.85335	3.88345	0.00241273	0.010785	-1.99561	FALSE
ASCRP3012706	0.396745	5.08375	3.88344	0.00241279	0.010785	-1.99564	FALSE
ASCRP3000204	0.843	5.36921	3.88294	0.00241489	0.0107885	-1.99653	FALSE
ASCRP3012377	0.73111	5.40565	3.87999	0.00242743	0.0108387	-2.00181	FALSE
ASCRP3012167	0.451923	5.09232	3.87606	0.00244423	0.0109078	-2.00885	FALSE
ASCRP3005563	0.473801	5.66018	3.87546	0.00244678	0.0109132	-2.00991	FALSE
ASCRP3001983	0.570747	5.27183	3.87142	0.00246417	0.0109849	-2.01714	FALSE
ASCRP3012894	-1.0004	5.85179	-3.8707	0.00246729	0.0109928	-2.01843	TRUE
ASCRP3001846	-0.583154	6.26353	-3.86945	0.0024727	0.011011	-2.02066	FALSE
ASCRP3008447	-0.580844	5.6009	-3.86854	0.00247666	0.0110227	-2.0223	FALSE
ASCRP3005995	-0.387399	5.03463	-3.8682	0.00247815	0.0110233	-2.02291	FALSE
ASCRP3003500	0.433888	6.94686	3.86729	0.00248211	0.011035	-2.02454	FALSE
ASCRP3010334	-0.439882	6.08026	-3.8662	0.00248687	0.0110502	-2.02649	FALSE
ASCRP3005749	-0.625648	6.43009	-3.86454	0.00249412	0.0110765	-2.02946	FALSE
ASCRP3009768	-0.342001	5.05669	-3.86304	0.00250068	0.0110996	-2.03214	FALSE
ASCRP3007980	0.490214	5.41717	3.86141	0.00250786	0.0111234	-2.03506	FALSE
ASCRP3011963	-0.566719	5.30047	-3.86121	0.00250872	0.0111234	-2.03542	FALSE
ASCRP3000101	0.383198	5.46498	3.85931	0.00251709	0.0111545	-2.03881	FALSE
ASCRP3013573	-0.913845	6.40115	-3.85852	0.00252059	0.011164	-2.04023	FALSE
ASCRP3012707	-0.381048	5.52517	-3.85773	0.00252411	0.0111728	-2.04165	FALSE
ASCRP3009915	-0.335852	5.92889	-3.85746	0.00252529	0.0111728	-2.04213	FALSE
ASCRP3009729	-0.586511	5.99264	-3.85589	0.00253228	0.0111977	-2.04495	FALSE
ASCRP3004939	-0.426387	7.53782	-3.85535	0.00253465	0.0111984	-2.0459	FALSE
ASCRP3009134	0.55808	5.10685	3.85524	0.00253515	0.0111984	-2.04611	FALSE
ASCRP3008377	-0.537625	5.8682	-3.85472	0.00253749	0.0112027	-2.04704	FALSE
ASCRP3004853	0.470879	4.99751	3.8543	0.00253933	0.0112048	-2.04778	FALSE
ASCRP3000817	-0.415765	5.68605	-3.849	0.0025631	0.0113037	-2.05729	FALSE
ASCRP3003636	-0.329245	5.66241	-3.8467	0.00257345	0.0113433	-2.06139	FALSE
ASCRP3003053	-0.827784	7.2253	-3.84613	0.00257607	0.0113487	-2.06243	FALSE
ASCRP3012066	0.367746	5.04684	3.84365	0.0025873	0.0113921	-2.06687	FALSE
ASCRP3007351	-0.419971	5.23335	-3.84285	0.00259093	0.011402	-2.0683	FALSE
ASCRP3009603	0.519809	5.46763	3.8422	0.00259387	0.0114089	-2.06945	FALSE
ASCRP3006814	-0.750622	9.16566	-3.84153	0.00259693	0.0114162	-2.07065	FALSE
ASCRP3006282	-0.38279	5.27597	-3.83948	0.0026063	0.0114513	-2.07433	FALSE
ASCRP3006386	-0.4	5.2973	-3.83752	0.00261532	0.0114848	-2.07785	FALSE
ASCRP3001667	-0.83298	7.17413	-3.83577	0.00262335	0.011514	-2.08097	FALSE
ASCRP3011064	-0.403481	5.35661	-3.83441	0.00262966	0.0115355	-2.08342	FALSE
ASCRP3000950	0.398126	5.03803	3.83304	0.002636	0.0115507	-2.08588	FALSE
ASCRP3003054	-0.968616	6.17834	-3.83284	0.00263693	0.0115507	-2.08623	FALSE
ASCRP3003489	-0.598998	5.85921	-3.83276	0.00263731	0.0115507	-2.08638	FALSE
ASCRP3012815	0.383272	5.41526	3.82796	0.00265964	0.0116399	-2.09498	FALSE
ASCRP3000750	-0.713968	5.39439	-3.82778	0.00266051	0.0116399	-2.09531	FALSE
ASCRP3009734	-0.741438	5.53778	-3.82706	0.00266388	0.0116484	-2.0966	FALSE
ASCRP3011771	-0.505648	6.0446	-3.82417	0.00267741	0.0117014	-2.10176	FALSE
ASCRP3008087	-0.513587	5.3174	-3.82364	0.00267992	0.0117054	-2.10272	FALSE
ASCRP3006311	-0.406683	6.50557	-3.82338	0.00268117	0.0117054	-2.10319	FALSE
ASCRP3010294	0.780592	5.89889	3.82279	0.00268392	0.0117087	-2.10424	FALSE
ASCRP3000895	-0.677425	5.91997	-3.82262	0.00268476	0.0117087	-2.10456	FALSE
ASCRP3001233	-0.453739	5.36261	-3.82203	0.00268755	0.0117147	-2.10561	FALSE
ASCRP3009458	-0.483413	5.9612	-3.82102	0.00269232	0.0117196	-2.10742	FALSE
ASCRP3010632	0.328328	4.92215	3.82098	0.00269252	0.0117196	-2.1075	FALSE
ASCRP3013596	-0.372106	5.35385	-3.82089	0.00269294	0.0117196	-2.10766	FALSE
ASCRP3009275	-0.461665	5.68391	-3.81998	0.00269724	0.0117321	-2.10928	FALSE
ASCRP3010613	-1.26263	9.5798	-3.8165	0.0027138	0.0117979	-2.11552	TRUE
ASCRP3005272	0.469948	5.73587	3.81553	0.00271847	0.011812	-2.11727	FALSE
ASCRP3006078	0.432558	5.05784	3.81322	0.0027295	0.0118516	-2.1214	FALSE
ASCRP3010300	-0.797858	5.86056	-3.81303	0.00273044	0.0118516	-2.12175	FALSE
ASCRP3008475	-0.392002	5.39334	-3.81164	0.0027371	0.0118742	-2.12423	FALSE
ASCRP3010051	0.446005	5.09455	3.81036	0.00274327	0.0118947	-2.12653	FALSE
ASCRP3000335	-0.364338	5.53899	-3.80762	0.00275654	0.011946	-2.13144	FALSE
ASCRP3010906	0.600489	5.96528	3.80666	0.00276122	0.01196	-2.13317	FALSE
ASCRP3012890	-0.518017	5.01163	-3.8047	0.00277077	0.011995	-2.13669	FALSE
ASCRP3009930	0.470751	5.48499	3.80417	0.00277336	0.012	-2.13764	FALSE
ASCRP3000152	0.365247	5.47636	3.80299	0.00277913	0.0120186	-2.13976	FALSE
ASCRP3003793	0.422272	5.21382	3.80119	0.00278795	0.0120503	-2.14299	FALSE
ASCRP3010630	-0.523036	6.12685	-3.8009	0.00278937	0.0120503	-2.14351	FALSE
ASCRP3001075	-0.646056	6.69752	-3.79933	0.00279711	0.0120774	-2.14633	FALSE
ASCRP3006796	-0.37693	5.48727	-3.79527	0.00281717	0.0121562	-2.15361	FALSE
ASCRP3003463	-0.44609	5.19205	-3.79504	0.00281832	0.0121562	-2.15402	FALSE
ASCRP3005656	-0.467847	5.39331	-3.79213	0.00283284	0.0122124	-2.15925	FALSE
ASCRP3003184	0.403306	5.34982	3.79073	0.0028398	0.0122361	-2.16175	FALSE
ASCRP3012522	-0.508424	5.24554	-3.78997	0.00284361	0.0122406	-2.16312	FALSE
ASCRP3004778	0.46039	5.56732	3.78993	0.00284383	0.0122406	-2.1632	FALSE
ASCRP3010510	0.913997	5.50315	3.78946	0.00284619	0.0122444	-2.16404	FALSE
ASCRP3003989	-0.331673	5.10214	-3.78809	0.00285308	0.0122676	-2.1665	FALSE
ASCRP3001904	-0.324001	5.13512	-3.78771	0.00285498	0.0122694	-2.16718	FALSE
ASCRP3005573	0.364248	5.08396	3.78682	0.00285947	0.0122819	-2.16879	FALSE
ASCRP3001724	0.500848	5.07456	3.78654	0.00286085	0.0122819	-2.16928	FALSE
ASCRP3007942	0.503536	5.49439	3.78607	0.00286324	0.0122857	-2.17013	FALSE
ASCRP3010742	0.401105	5.69719	3.78517	0.0028678	0.0122989	-2.17175	FALSE
ASCRP3005331	0.424824	5.00576	3.78283	0.00287961	0.0123431	-2.17593	FALSE
ASCRP3012009	-0.338072	5.45189	-3.77945	0.00289686	0.0124001	-2.18201	FALSE
ASCRP3003972	-0.379052	5.40625	-3.77941	0.00289705	0.0124001	-2.18208	FALSE
ASCRP3009577	0.415776	5.23316	3.77934	0.00289741	0.0124001	-2.18221	FALSE
ASCRP3004545	0.402751	5.19174	3.77609	0.00291408	0.0124649	-2.18805	FALSE
ASCRP3005938	-0.409167	5.23449	-3.77514	0.00291895	0.0124769	-2.18975	FALSE
ASCRP3010898	-0.497082	5.59227	-3.77496	0.00291989	0.0124769	-2.19008	FALSE
ASCRP3001285	-0.724188	5.85773	-3.7744	0.00292277	0.0124827	-2.19108	FALSE
ASCRP3011935	-0.443721	5.82025	-3.77234	0.00293341	0.0125217	-2.19478	FALSE
ASCRP3011476	-0.512163	5.33995	-3.76988	0.00294617	0.0125664	-2.1992	FALSE
ASCRP3006123	0.419415	5.27022	3.76973	0.00294693	0.0125664	-2.19946	FALSE
ASCRP3001646	-0.453328	6.30884	-3.76746	0.00295879	0.0126104	-2.20355	FALSE
ASCRP3008191	0.411296	5.01957	3.76403	0.00297675	0.0126748	-2.20971	FALSE
ASCRP3001929	-0.340869	5.09578	-3.76399	0.00297697	0.0126748	-2.20978	FALSE
ASCRP3008775	0.42039	4.99644	3.76272	0.00298364	0.0126966	-2.21206	FALSE
ASCRP3000158	0.684871	5.32331	3.76104	0.00299247	0.0127277	-2.21507	FALSE
ASCRP3002432	-0.630555	5.45236	-3.76019	0.00299698	0.0127402	-2.2166	FALSE
ASCRP3006504	0.45398	4.98376	3.75936	0.00300139	0.0127524	-2.2181	FALSE
ASCRP3012867	0.389216	5.12532	3.75749	0.00301131	0.012788	-2.22146	FALSE
ASCRP3007545	0.521358	5.2866	3.75699	0.00301398	0.0127927	-2.22236	FALSE
ASCRP3003325	0.619781	5.76108	3.75642	0.003017	0.012799	-2.22338	FALSE
ASCRP3006004	-0.446568	5.14082	-3.75574	0.00302065	0.0128058	-2.22461	FALSE
ASCRP3008743	-0.331562	5.30182	-3.75554	0.00302172	0.0128058	-2.22497	FALSE
ASCRP3000613	0.514185	5.02652	3.75081	0.00304706	0.0129066	-2.23347	FALSE
ASCRP3008453	-0.451332	6.45902	-3.75033	0.00304962	0.0129108	-2.23432	FALSE
ASCRP3004001	0.652244	5.54743	3.74976	0.00305271	0.0129172	-2.23535	FALSE
ASCRP3006058	0.48216	5.92144	3.74862	0.00305883	0.0129365	-2.23739	FALSE
ASCRP3009106	0.377237	5.29995	3.7468	0.00306872	0.0129717	-2.24067	FALSE
ASCRP3009032	-0.879258	7.59359	-3.74618	0.00307208	0.0129792	-2.24179	FALSE
ASCRP3012826	-0.336914	6.31152	-3.74453	0.00308106	0.0130105	-2.24476	FALSE
ASCRP3008737	0.851741	6.50303	3.74114	0.00309953	0.0130818	-2.25084	FALSE
ASCRP3000207	0.407499	6.14464	3.74069	0.00310204	0.0130857	-2.25166	FALSE
ASCRP3010531	-0.535987	5.42655	-3.73819	0.00311575	0.0131368	-2.25615	FALSE
ASCRP3010267	-0.858916	7.25611	-3.73652	0.00312496	0.0131689	-2.25915	FALSE
ASCRP3007407	-0.615877	5.78765	-3.73607	0.00312745	0.0131727	-2.25996	FALSE
ASCRP3013425	0.476537	7.35177	3.73354	0.00314147	0.013225	-2.26451	FALSE
ASCRP3008296	-0.500022	5.52375	-3.73179	0.00315119	0.0132591	-2.26765	FALSE
ASCRP3004426	0.400957	4.97287	3.7309	0.00315618	0.0132733	-2.26926	FALSE
ASCRP3008384	-0.519093	5.37491	-3.72949	0.00316403	0.0132967	-2.27179	FALSE
ASCRP3002840	-0.352818	5.35201	-3.72931	0.00316504	0.0132967	-2.27211	FALSE
ASCRP3008511	-0.508947	6.16746	-3.72904	0.00316658	0.0132967	-2.27261	FALSE
ASCRP3004603	-0.629852	5.25738	-3.72792	0.00317287	0.0133164	-2.27462	FALSE
ASCRP3010186	-0.433037	5.5763	-3.72715	0.00317716	0.0133276	-2.276	FALSE
ASCRP3004684	-0.380365	5.20328	-3.72658	0.00318038	0.0133343	-2.27703	FALSE
ASCRP3006395	-0.540045	5.16454	-3.72309	0.00320006	0.0134043	-2.2833	FALSE
ASCRP3007781	-0.991797	6.91515	-3.72304	0.00320033	0.0134043	-2.28339	FALSE
ASCRP3004514	-0.435475	6.19151	-3.72256	0.00320309	0.0134091	-2.28426	FALSE
ASCRP3012360	0.576796	5.22333	3.72098	0.00321202	0.0134339	-2.2871	FALSE
ASCRP3008657	0.369212	5.56789	3.72079	0.00321311	0.0134339	-2.28744	FALSE
ASCRP3008993	1.31037	12.5367	3.72065	0.0032139	0.0134339	-2.28769	TRUE
ASCRP3004273	0.329248	5.12512	3.71872	0.00322488	0.0134729	-2.29116	FALSE
ASCRP3002675	-0.926602	6.88033	-3.71727	0.00323321	0.0135009	-2.29378	FALSE
ASCRP3000941	-0.515245	5.92396	-3.71608	0.00324002	0.0135225	-2.29592	FALSE
ASCRP3005024	-0.460457	5.56492	-3.71459	0.00324856	0.0135513	-2.2986	FALSE
ASCRP3008389	0.393136	5.39702	3.71197	0.00326363	0.0136047	-2.3033	FALSE
ASCRP3007372	-0.310387	5.77224	-3.71179	0.00326467	0.0136047	-2.30363	FALSE
ASCRP3008003	-0.446772	6.08131	-3.71125	0.00326781	0.0136109	-2.30461	FALSE
ASCRP3008127	-1.0136	10.2666	-3.71082	0.0032703	0.0136144	-2.30538	TRUE
ASCRP3012810	0.462832	5.373	3.71006	0.00327473	0.013626	-2.30676	FALSE
ASCRP3002301	-0.611599	7.0733	-3.70926	0.00327937	0.0136384	-2.30819	FALSE
ASCRP3003624	0.428059	5.45764	3.70822	0.00328539	0.0136565	-2.31006	FALSE
ASCRP3004492	0.407597	5.31745	3.70731	0.00329069	0.0136714	-2.3117	FALSE
ASCRP3001565	0.626407	5.43651	3.70704	0.00329227	0.0136714	-2.31219	FALSE
ASCRP3013228	-0.761357	9.70042	-3.70115	0.00332675	0.0138074	-2.32278	FALSE
ASCRP3007427	-0.816991	5.57083	-3.70088	0.00332838	0.0138074	-2.32327	FALSE
ASCRP3012358	-0.742746	8.17531	-3.6995	0.00333649	0.0138341	-2.32575	FALSE
ASCRP3000044	-0.983669	9.04903	-3.69892	0.00333997	0.0138347	-2.32681	FALSE
ASCRP3009393	0.404215	5.91088	3.69863	0.00334166	0.0138347	-2.32732	FALSE
ASCRP3012399	0.502122	5.60986	3.69863	0.00334168	0.0138347	-2.32733	FALSE
ASCRP3008846	0.333526	6.05646	3.69797	0.00334556	0.0138439	-2.32851	FALSE
ASCRP3007267	-0.340869	5.12664	-3.69487	0.00336402	0.0139133	-2.3341	FALSE
ASCRP3004144	0.374668	4.86748	3.69443	0.00336663	0.0139171	-2.33489	FALSE
ASCRP3006057	-0.465095	7.84406	-3.68979	0.00339443	0.0140219	-2.34325	FALSE
ASCRP3013038	-0.491764	5.13874	-3.68963	0.00339538	0.0140219	-2.34353	FALSE
ASCRP3007846	-0.63603	5.50557	-3.68768	0.0034071	0.0140597	-2.34703	FALSE
ASCRP3013388	-0.897342	6.28471	-3.68754	0.00340796	0.0140597	-2.34729	FALSE
[truncated: 6,248 more rows]
